# Supplementary material for: Manipulation of β‐carotene levels in tomato fruits results in increased ABA content and extended shelf life
Source: Plant Biotechnol J. 2019 Dec 24;18(5):1185–99. doi: 10.1111/pbi.13283 (PMC7152610; doi:10.1111/pbi.13283)
Supplement: Supplementary file 2 — Table S1 Carotenoid composition in WT and LCYb‐overexpressing fruits at B+10 by LC‐DAD‐MS. Table S2 Cutin and wax composition (μg/cm2) of cuticles from WT and LCYb‐overexpressing fruits at B+10. Table S3 Relative amounts of phenylpropanoids measured in the cuticle and flesh of WT and LCYb‐overexpressing fruits at B+10. Table S4 Relative amounts of primary metabolites in WT and LCYb‐overexpressing fruits at B+10. Table S5 Levels of ABA and ABA catabolites in WT and LCYb‐ overexpressing fruits at 5 ripening stages (MG, B, B+4, B+10 and B+15). Table S6 (A) Up‐regulated genes in LCYb‐overexpressing MG fruits. (B) Dw‐regulated genes in LCYb‐overexpressing MG fruits. Table S7 (A) Overrepresented GO terms in all three categories (P: biological process; F: molecular function; C: cellular component) of up‐regulated genes in LCYb‐overexpressing fruits at MG. (B) Overrepresented GO terms in all three categories (P: biological process; F: molecular function; C: cellular component) of dw‐regulated genes in LCYb‐overexpressing fruits at MG. Table S8 (A) Up‐regulated genes in LCYb‐overexpressing B fruits. (B) Dw‐regulated genes in LCYb‐overexpressing B fruits. Table S9 (A) Overrepresented GO terms in all three categories (P: biological process; F: molecular function; C: cellular component) of up‐regulated genes in LCYb‐overexpressing fruits at B. (B) Overrepresented GO terms in all three categories (P: biological process; F: molecular function; C: cellular component) of dw‐regulated genes in LCYb‐overexpressing fruits at B. Table S10 (A) Up‐regulated genes in LCYb‐overexpressing B+10 fruits. (B) DW‐regulated genes in LCYb‐overexpressing B+10 fruits. Table S11 (A) Overrepresented GO terms in all three categories (P: biological process; F: molecular function; C: cellular component) of up‐regulated genes in LCYb‐overexpressing fruits at B+10. (B) Overrepresented GO terms in all three categories (P: biological process; F: molecular function; C: cellular component) of dw‐regulated gene [file PBI-18-1185-s001.xlsx]

## Sheet: Supplemental Table 1
Supplemental Table 1: carotenoid composition in WT and LCYb-overexpressing fruits at B+10 by LC-DAD-MS. The amount of carotenoid compounds are expressed in μg g-1 dry weight. LCYb1-2-3 are three independent OX lines. Data are the average ± std. dev. of 3 biological replicates. Asterisks indicate statistical significance (*, 0.05 < P; **, 0.01 < P) in a Student’s t test. nd: not detectable.
mg/gm DW	WT	LCYb1	LCYb3
Phytoene+Phytofluene	216.55±26.92	45.97±7.65**	111.76±25.93**
Lycopene	675.11±104.17	321.46±48.05**	277.62±57.05**
a-/δ-/g-carotene	20.15±5.20	161.55±40.05**	203.18±25.22**
β-carotene	91.91±9.56	531.06±94.75**	482.54±50.52**
Zeaxanthin	nd	0.63±0.15	0.81±0.16
Violaxanthin+Neoxanthin	nd	9.67±0.79	7.95±0.83
Other carotenoids	29.22±6.82	31.76±3.64	34.45±11.26
Total carotenoids	1032.93±152.67	1102.10±195.07	1118.31±170.98

## Sheet: Supplemental Table 2
Supplemental Table 2. Cutin and wax composition (μg/cm2) of cuticles from WT and LCYb-overexpressing fruits at B+10. Data are the average ± SD of at least three biological replicates (fruits). Asterisks mark values that differ significantly from WT in a Student's t-test (*P < 0.05, **P<0.01).
Cutin monomers	WT	LCYb1
16-Hydroxyhexadecanoic acid	6.2±0.2	10.6±1.5*
Hydroxyhexadecane-1,16-dioic acid	5.8±0.7	13.3±3.8**
Dihydroxyhexadecanoic acid	51.3±4.2	96.9±14.4*
Dihydroxyoctadecanoic acid	9.8±0.4	16.2±2.5*
Total Identified	73.1±4.6	136.9±21.3**
Not identified	25.1±9.3	43.4±17.8**
Total cutin	98.2±5.6	180.3±9.6**
Waxes	WT	LCYb1
Very-Long-Chain-Acyl-Compounds
Nonacosane (C29 alkane)	1.4±0.1	1.5±0.1
Isotriacontane (C30 branched alkane)	0.1±0.1	0.2±0.1
Triacontane (C30 alkane)	0.4±0.01	0.6±0.1
Isohentriacontane (C31 branched alkane)	0.5±0.1	0.4±0.1
Hentriacontane (C31 alkane)	3.5±0.2	3.6±0.1
Isodotriacontane (C32 branched alkane)	0.1±0.1	0.1±0.1
Dotriacontane (C32 alkane)	0.4±0.1	0.5±0.1
Tritriacontane (C33 alkane)	0.5±0.1	0.6±0.1
Triterpenoids
Stigmasterol	0.2±0.1	0.3±0.1*
δ-Amyrin	2.1±0.1	4.9±0.2**
β-Amyrin	1.9±0.1	3.7±0.1**
α-Amyrin	1.2±0.1	2.9±0.1**
Multiflorenol	0.3±0.1	0.6±0.1**
ψ-Taraxasterol	0.1±0.1	0.4±0.1**
Taraxasterol	0.2±0.1	0.4±0.1*
Total Very-Long-Chain-Acyl-Compounds	7.1±0.1	7.4±0.1
Total Triterpenoids	6.0±0.3	13.2±0.4**
Total Identified	13.1±0.3	20.5±0.4*
Not identified	7.7±0.1	10.3±0.4*
Total Waxes	20.8±0.3	30.8±0.1**

## Sheet: Supplemental Table 3
Supplemental Table 3. Relative amounts of phenylpropanoids measured in the cuticle and flesh of WT and LCYb-overexpressing fruits at B+10. Data are the average ± SD of at least three biological replicates (fruits). Asterisks mark values that differ significantly from WT according a Student's t-test (*P < 0.05, **P<0.01).
	CUTICLE			FLESH
Metabolite	WT	LCYb1	LCYb3	WT	LCYb1	LCYb3
MONOLIGNOLS
coniferyl alcohol-b-D-glucoside	1.00±0.23	0.97±0.07	1.13±0.07	1.00±0.27	1.83±0.14**	1.89±0.46*
BENZOATES
hydroxybenzoic acid-hexose	1.00±0.20	1.28±0.03*	1.02±0.02	1.00±0.14	0.51±0.13**	1.06±0.23
CINNAMATES, COUMARATES, FERULATES & SINAPATES
1-caffeoyl-1-beta-D-glucose	1.00±0.21	2.66±0.11**	1.97±0.20**	1.00±0.11	0.37±0.04**	0.58±0.10**
4-caffeoyl-quinic acid	1.00±0.19	2.10±0.13**	1.03±0.02	nf	nf	nf
4-p-coumaroylquinic acid	1.00±0.17	1.62±0.13**	1.66±0.12**	1.00±0.14	0.61±0.09**	0.60±0.09**
5-caffeoyl-quinic acid	1.00±0.27	2.67±0.26**	1.10±0.03	1.00±0.05	0.98±0.11	0.57±0.07**
caffeic acid	1.00±0.20	0.86±0.06	0.82±0.07	1.00±0.17	1.07±0.17	0.66±0.09*
caffeic acid-hexose IV	1.00±0.19	1.70±0.06**	1.22±0.12	1.00±0.06	0.72±0.11	1.21±0.10
chlorogenic acid	1.00±0.28	2.27±0.16**	1.28±0.05	1.00±0.05	0.50±0.05**	0.58±0.06**
cinnamic acid	1.00±0.16	0.83±0.03	0.79±0.04*	1.00±0.10	0.84±0.05	1.29±0.25
cinnamic aldehyde	1.00±0.28	1.53±0.04*	1.61±0.16**	1.00±0.20	0.68±0.10	1.04±0.22
coumaric acid	1.00±0.17	1.06±0.08	0.77±0.05*	1.00±0.05	0.58±0.05**	0.47±0.06**
daphnetin	1.00±0.16	1.32±0.19*	1.25±0.15	nf	nf	nf
dicaffeoylquinic acid	1.00±0.20	2.41±0.21**	1.04±0.02	1.00±0.09	0.11±0.02**	0.56±0.13**
ferulic acid	1.00±0.29	1.32±0.20	1.23±0.18	1.00±0.12	0.62±0.12*	0.51±0.10**
ferulic acid-hexose I-III	1.00±0.21	1.04±0.10	1.05±0.05	1.00±0.15	0.78±0.21	1.69±0.41
feruloyl-quinic acid	1.00±0.20	1.08±0.07	0.72±0.03*	1.00±0.17	0.66±0.04**	0.98±0.16
glucocaffeic acid	1.00±0.29	2.42±0.15**	1.83±0.11**	1.00±0.24	1.20±0.09	1.71±0.30*
hydrocinnamic acid-hexose	1.00±0.20	3.02±0.10**	1.28±0.07*	1.00±0.09	0.87±0.20	1.46±0.24**
N-feruloylputrescine II	1.00±0.24	0.87±0.12	1.04±0.19	1.00±0.21	3.98±0.80**	8.39±1.81**
p-coumaric acid-glucoside	1.00±0.18	1.60±0.09**	0.99±0.06	1.00±0.07	0.54±0.11**	1.95±0.19**
quinic acid	1.00±0.19	1.55±0.06**	1.61±0.18**	1.00±0.15	1.15±0.15	1.27±0.20
sinapic acid	1.00±0.19	1.05±0.06	0.65±0.07*	1.00±0.17	1.13±0.20	1.27±0.29
tricaffeoylquinic acid	1.00±0.12	2.68±0.78**	1.30±0.35	nf	nf	nf
FLAVONOIDS
catechin/epicatechin	1.00±0.28	3.24±0.30***	2.26±0.50***	1.00±0.10	0.78±0.12	1.00±0.11
dihydrokaempferol	1.00±0.19	1.42±0.06**	1.75±0.10**	1.00±0.25	1.72±0.43**	3.32±0.87**
dihydronaringenin chalcone	1.00±0.27	1.66±0.43*	4.06±0.38**	1.00±0.15	0.88±0.25	1.39±0.19**
dihydroquercetin	1.00±0.18	0.81±0.05	1.68±0.10**	nf	nf	nf
eriodictyol	1.00±0.30	1.71±0.14**	1.85±0.09**	1.00±0.18	5.83±0.95**	3.19±0.62**
hydroxylated naringenin	1.00±0.19	1.42±0.06**	1.75±0.10**	1.00±0.2	1.81±0.36**	3.23±0.90**
hydroxylated naringenin chalcone I	1.00±0.22	1.31±0.09*	1.77±0.10**	1.00±0.26	3.02±0.45**	4.10±0.75**
hydroxylated naringenin chalcone II	1.00±0.19	1.42±0.06**	1.75±0.10**	1.00±0.3	0.60±0.10*	1.55±0.35**
kaempferol	1.00±0.19	2.20±0.13**	2.62±0.14**	1.00±0.3	2.70±0.71**	2.83±0.64**
luteolin	1.00±0.21	2.10±0.13**	2.51±0.14**	1.00±0.21	1.39±0.24*	2.20±0.50**
methyl-ether of eriodictyol	1.00±0.19	3.26±0.15**	1.27±0.08*	1.00±0.25	0.97±0.17	2.07±0.34**
morin	1.00±0.19	1.84±0.22**	1.10±0.07	1.00±0.25	1.04±0.17	1.43±0.22*
myricetin	1.00±0.15	0.87±0.09	0.97±0.09	nf	nf	nf
naringenin	1.00±0.20	1.83±0.04**	1.81±0.11**	1.00±0.28	1.92±0.08**	2.10±0.40**
naringenin chalcone	1.00±0.20	nf	nf	1.00±0.19	0.91±0.26	1.94±0.33**
quercetin	1.00±0.24	1.51±0.08**	1.06±0.05	1.00±0.25	1.08±0.17	1.13±0.27
trans-resveratrol	1.00±0.24	1.18±0.06	1.45±0.15*	1.00±0.15	0.98±0.10	1.07±0.19
FLAVONOID GLYCOSIDES
apigenin 6,8-digalactoside	1.00±0.23	2.22±0.09***	2.21±0.14***	1.00±0.19	1.75±0.34*	2.15±0.61**
eriodictyol-hexose	1.00±0.22	1.32±0.09*	1.77±0.12**	1.00±0.19	1.80±0.24**	2.96±0.73**
kaempferol-diglucoside	1.00±0.23	1.47±0.06**	1.14±0.05	1.00±0.18	0.93±0.25	1.30±0.17*
kaempferol-dihexose-deoxyhexose	1.00±0.28	2.30±0.14**	2.03±0.13**	1.00±0.27	1.75±0.52**	2.96±0.73**
kaempferol-glucose-rhamnose	1.00±0.20	2.00±0.06**	1.71±0.09**	1.00±0.18	0.48±0.06**	1.86±0.47**
kaempferol-glucosyl-glucoside-rhamnsoside	1.00±0.21	1.96±0.08**	1.91±0.09**	1.00±0.26	2.13±0.62**	2.87±0.55**
kaempferol-hexose	1.00±0.15	31.73±3.69**	2.99±0.49**	1.00±0.21	1.50±0.19**	2.50±0.28**
kaempferol-hexose-deoxyhexose-pentose	1.00±0.02	0.96±0.04	1.28±0.05**	1.00±0.24	0.72±0.20*	1.26±0.35
kaempferol-manolylglucoside	1.00±0.06	6.18±0.27**	2.36±0.17**	1.00±0.15	0.29±0.08**	1.53±0.42**
kaempferol-rutinoside	1.00±0.29	2.51±0.17**	1.86±0.08**	1.00±0.18	0.50±0.06**	1.92±0.54**
methyl ether of (Eriodictyol/Eriodictyol chalcone) hexose	1.00±0.19	2.48±0.18**	1.91±0.10**	1.00±0.27	2.54±0.56**	7.54±1.73**
naringenin chalcone-dihexose	1.00±0.29	2.04±0.14**	3.17±0.12**	1.00±0.14	1.64±0.38**	1.02±0.27
naringenin chalcone-glucoside	1.00±0.26	1.07±0.05	1.71±0.08**	1.00±0.10	6.22±0.64**	11.55±2.78**
naringenin chalcone-hexose I	1.00±0.26	1.07±0.05	1.71±0.08**	1.00±0.14	2.95±0.36**	3.04±0.69**
naringenin chalcone-hexose II	1.00±0.24	0.90±0.05	2.32±0.16**	1.00±0.10	6.12±0.49**	10.55±2.64**
naringenin-dihexose I	1.00±0.22	1.50±0.10**	1.15±0.04	1.00±0.1	8.42±2.12**	6.70±1.70**
naringenin-dihexose II	1.00±0.18	1.32±0.13*	1.72±0.18**	1.00±0.11	6.35±0.55**	10.49±2.17**
naringenin-hexose	1.00±0.26	1.07±0.05	1.71±0.08**	1.00±0.2	3.41±0.97**	5.01±1.34**
phloretin-di-C-hexose	1.00±0.20	0.89±0.04	0.97±0.08	1.00±0.15	0.64±0.14**	1.27±0.33
phloretin-trihexose	1.00±0.23	0.80±0.04	0.83±0.08	1.00±0.14	0.75±0.07**	1.32±0.28**
quercetin deoxyhexose-hexose-deoxyhexose	1.00±0.28	2.14±0.09**	2.09±0.10**	1.00±0.27	2.64±0.77**	2.95±0.81**
quercetin glucosyl-glucoside rhamnoside	1.00±0.08	1.45±0.10**	1.27±0.06**	1.00±0.25	1.67±0.43**	2.17±0.37**
quercetin-diglucoside	1.00±0.23	1.79±0.19**	1.09±0.08	1.00±0.21	2.90±0.82**	3.34±0.86**
quercetin-dihexose-deoxyhexose	1.00±0.19	1.08±0.02	1.12±0.05	1.00±0.25	1.67±0.43**	2.02±0.43**
quercetin-dihexose-deoxyhexose-p-coumaric acid	1.00±0.21	0.57±0.04**	1.05±0.08	1.00±0.25	2.67±0.73**	3.64±0.88**
quercetin-dihexose-pentose-deoxyhexose	1.00±0.20	0.45±0.01**	0.81±0.05	1.00±0.23	1.58±0.39*	0.66±0.17*
quercetin-hexose	1.00±0.18	1.44±0.05**	1.12±0.06	1.00±0.22	1.03±0.17	1.32±0.31
quercetin-hexose-deoxyhexose-pentose	1.00±0.17	0.81±0.04	0.64±0.03**	1.00±0.29	2.06±0.51**	1.00±0.29
quercetin-hexose-hexose	1.00±0.23	4.16±0.89**	2.57±0.66**	1.00±0.24	3.88±0.76**	3.77±1.00**
quercetin-malonylhexose	1.00±0.25	1.67±0.17**	1.14±0.12	1.00±0.22	0.33±0.04**	1.09±0.17
rutin	1.00±0.03	1.18±0.03**	1.15±0.05**	1.00±0.19	0.92±0.25	1.30±0.31

## Sheet: Supplemental Table 4
Supplemental Table 4. Relative amounts of primary metabolites in WT and LCYb-overexpressing fruits at B+10. Data are the average ± SD of at least three biological replicates (fruits). Asterisks mark values that differ significantly from WT according a Student's t-test (*P < 0.05, **P<0.01).
Amino acids	WT	LCYb1	LCYb3
Alanine	1.00±0.15	0.75±0.04*	0.65±0.07**
Asparagine	1.00±0.24	1.92±0.18*	0.73±0.12*
Aspartate	1.00±0.19	0.29±0.11***	0.59±0.12**
b-alanine	1.00±0.24	1.16±0.13	0.95±0.06
2-oxo-butyric acid	1.00±0.16	0.76±0.14*	0.72±0.22*
Cysteine	1.00±0.21	1.54±0.22	0.83±0.11
GABA	1.00±0.32	0.85±0.14	0.71±0.22*
Glutamate	1.00±0.23	1.44±0.11*	0.88±0.11
Glutamine	1.00±0.24	1.96±0.16*	0.90±0.16
Glycine	1.00±0.11	0.91±0.07	1.04±0.07
Isoleucine	1.00±0.25	1.11±0.14	0.80±0.07*
Leucine	1.00±0.11	1.85±0.25	0.69±0.11
Lysine	1.00±0.19	1.71±0.14*	1.10±0.13
Methionine	1.00±0.21	2.04±0.22	1.13±0.09
5-oxoproline	1.00±0.23	1.72±0.17	0.83±0.07
Phenylalanine	1.00±0.17	0.77±0.17*	0.69±0.12*
Proline	1.00±0.37	0.71±0.09*	0.74±0.14*
Serine	1.00±0.27	1.02±0.11	0.65±0.07*
Tryptophan	1.00±0.07	0.88±0.07	0.85±0.07
Valine	1.00±0.19	1.10±0.17	0.73±0.04**
Sugars/Polyols
Erythritol	1.00±0.09	1.59±0.06*	2.17±0.41
Fructose	1.00±0.08	1.14±0.18	1.18±0.27
Fructose-6-P	1.00±0.08	1.30±0.19*	1.28±0.09*
Glucoheptose	1.00±0.11	1.71±0.06**	1.62±0.14*
Glucose	1.00±0.08	1.22±0.18*	1.38±0.16*
Glucose-6-P	1.00±0.09	1.30±0.11	0.94±0.05
Glyceraldehyde	1.00±0.10	0.93±0.08	1.09±0.05
Glycerol-3-P	1.00±0.18	1.29±0.09	0.96±0.10
Inositol	1.00±0.13	0.84±0.12	1.00±0.04
Isomaltose	1.00±0.25	0.99±0.19	0.68±0.12
Maltitol	1.00±0.12	1.03±0.20	1.22±0.11
Maltose	1.00±0.02	0.95±0.15	0.93±0.08
Mannitol	1.00±0.34	0.58±0.06**	0.69±0.07*
Melezitose	1.00±0.30	0.71±0.18*	0.59±0.20**
Melibiose	1.00±0.06	1.37±0.14*	1.44±0.03**
Ribose-5-P	1.00±0.14	0.79±0.15	1.04±0.05
Sucrose	1.00±0.10	0.69±0.17*	0.67±0.15**
Trehalose	1.00±0.13	0.97±0.28	1.42±0.17
Xylose	1.00±0.25	2.39±0.16*	0.78±0.04
Organic acids
Citrate	1.00±0.10	1.17±0.13	1.19±0.17
Gluconate	1.00±0.09	1.03±0.09	1.44±0.12
Glucuronate	1.00±0.09	1.04±0.11	1.47±0.13
Glycerate	1.00±0.06	0.93±0.11	0.97±0.12
Malate	1.00±0.07	0.93±0.04	0.82±0.11
Oxoglutarate	1.00±0.13	1.62±0.14*	0.94±0.03
Phosphoric acid	1.00±0.06	1.04±0.09	0.78±0.16
Quinic acid	1.00±0.16	1.24±0.13	0.72±0.08
Other metabolites
3-caffeoyl-quinic acid	1.00±0.10	1.29±0.23	1.10±0.22
Eicosanoic acid methyl ester	1.00±0.09	1.06±0.08	1.14±0.06
FA 16:0	1.00±0.06	1.01±0.08	1.09±0.06
FA 18:0	1.00±0.02	0.99±0.07	1.11±0.06
Hexacosanoic acid methyl ester	1.00±0.08	1.11±0.10	1.16±0.08
Hexadecanoic acid	1.00±0.06	1.01±0.08	1.09±0.06
Hexadecanoic acid methyl ester	1.00±0.08	0.58±0.11	0.92±0.09
Putrescine	1.00±0.14	0.75±0.15*	0.72±0.09*
Spermidine	1.00±0.13	0.72±0.24	2.29±0.33
Stigmasterol	1.00±0.09	1.08±0.08	1.07±0.07
Tocopherol	1.00±0.06	1.06±0.10	1.10±0.07

## Sheet: Supplemental Table 5
Supplemental Table 5: levels of ABA and ABA catabolites in WT and LCYb-overexpressing fruits at 5 ripening stages (MG, B, B+4, B+10 and B+15). Values are expressed as fold internal standard and normalized on the WT level. Data are the average ± std. dev. of 3 biological replicates. Asterisks indicate statistical significance (*, 0.05 < P; **, 0.01 < P) in a Student’s t test. nd: not detectable.
Fold WT	MG			B			B+4			B+10			B+15
	WT	LCYb1	LCYb3	WT	LCYb1	LCYb3	WT	LCYb1	LCYb3	WT	LCYb1	LCYb3	WT	LCYb1	LCYb3
ABA	1.00±0.10	2.04±0.08**	1.07±0.08	1.00±0.14	1.77±0.09**	1.96±0.23*	1.00±0.12	3.70±0.11**	3.96±0.47**	1.00±0.09	11.78±0.79**	8.76±0.57**	1.00±0.19	16.91±0.83**	13.96±0.24**
ABA-Glc	nd	nd	nd	1.00±0.21	2.10±0.48**	2.14±0.49**	1.00±0.25	1.95±0.43**	2.48±0.64**	1.00±0.10	2.44±0.27**	4.28±1.70**	1.00±0.25	2.75±0.51**	4.06±0.74**
Dihydrophaseic Acid	1.00±0.18	1.63±0.29*	1.06±0.08	1.00±0.19	3.56±0.46**	1.73±0.31**	1.00±0.16	2.93±0.44**	2.36±0.36**	1.00±0.07	1.98±0.47*	3.04±0.80**	1.00±0.27	1.88±0.44*	2.19±0.33*
7-hydroxy-ABA	1.00±0.03	0.90±0.09	1.19±0.04	1.00±0.19	2.66±0.10**	3.22±0.68**	1.00±0.25	1.93±0.55**	2.08±0.34**	1.00±0.20	1.68±0.05**	1.75±0.46**	1.00±0.24	2.20±0.56*	2.36±0.62*
Neophaseic Acid	1.00±0.05	nd	30.10±0.73**	nd	nd	nd	nd	nd	nd	nd	nd	nd	nd	nd	nd
Phaseic Acid	nd	nd	nd	1.00±0.20	1.92±0.38*	5.42±1.07**	1.00±0.14	2.15±0.34*	5.54±1.55**	1.00±0.28	1.46±0.19	1.59±0.34*	1.00±0.18	1.38±0.16	2.92±0.59*

## Sheet: Supplemental Table 6A
Supplemental Table 6A: Up-regulated genes in LCYb-overexpressing MG fruits.
	GENE ID	Fold-change	P-value	Tomato annotation (iTAG 2.3)	Ara ID	Arabidopsis annotation (TAIR10)
						Short_description	Curator_summary	Computational_description
Ethylene	Solyc06g035700	3.38687	0.0014868	Ethylene-responsive transcription factor 1 (AHRD V1 *-** ERF1_ORYSJ)%3B contains Interpro domain(s) IPR001471 Pathogenesis-related transcriptional factor and ERF%2C DNA-binding	AT5G52020.1	Integrase-type DNA-binding superfamily protein	encodes a member of the DREB subfamily A-4 of ERF/AP2 transcription factor family. The protein contains one AP2 domain. There are 17 members in this subfamily including TINY.	Integrase-type DNA-binding superfamily protein; FUNCTIONS IN: DNA binding, transcription activator activity, sequence-specific DNA binding transcription factor activity; INVOLVED IN: defense response to fungus; LOCATED IN: chloroplast; EXPRESSED IN: root, flower; EXPRESSED DURING: petal differentiation and expansion stage; CONTAINS InterPro DOMAIN/s: DNA-binding, integrase-type (InterPro:IPR01617…
	Solyc08g036640	3.09338	0.00199659	Protein TIFY 5A (AHRD V1 ***- TIF5A_ARATH)%3B contains Interpro domain(s) IPR010399 Tify	AT1G30135.1	jasmonate-zim-domain protein 8	0	jasmonate-zim-domain protein 8 (JAZ8); CONTAINS InterPro DOMAIN/s: Tify (InterPro:IPR010399), CCT domain-like (InterPro:IPR018467); BEST Arabidopsis thaliana protein match is: jasmonate-zim-domain protein 7 (TAIR:AT2G34600.1); Has 89 Blast hits to 89 proteins in 12 species: Archae - 0; Bacteria - 0; Metazoa - 0; Fungi - 0; Plants - 89; Viruses - 0; Other Eukaryotes - 0 (source: NCBI BLink).
	Solyc09g065850	2.66739	0.00784692	Auxin responsive protein (AHRD V1 ***- D9IQE6_CATRO)%3B contains Interpro domain(s) IPR003311 AUX/IAA protein	AT1G04240.1	AUX/IAA transcriptional regulator family protein	SHY2/IAA3 regulates multiple auxin responses in roots. It is induced rapidly by IAA, and has been shown to be phosphorylated by oat phytochrome A in vitro.	SHORT HYPOCOTYL 2 (SHY2); FUNCTIONS IN: sequence-specific DNA binding transcription factor activity; INVOLVED IN: response to auxin stimulus, response to cyclopentenone, response to brassinosteroid stimulus; LOCATED IN: nucleus; EXPRESSED IN: 22 plant structures; EXPRESSED DURING: 13 growth stages; CONTAINS InterPro DOMAIN/s: Aux/IAA-ARF-dimerisation (InterPro:IPR011525), AUX/IAA protein (InterPr…
	Solyc01g090730	2.65907	0.0264197	Squamosa promoter binding protein 1 (AHRD V1 *-*- Q1MU24_PHYPA)%3B contains Interpro domain(s) IPR004333 Transcription factor%2C SBP-box	AT1G02065.1	squamosa promoter binding protein-like 8	Encodes an SBP-box gene, a member of the SPL gene family. Mutants are affected in micro- and megasporogenesis, trichome formation on sepals, and stamen filament elongation.	squamosa promoter binding protein-like 8 (SPL8); CONTAINS InterPro DOMAIN/s: Transcription factor, SBP-box (InterPro:IPR004333); BEST Arabidopsis thaliana protein match is: squamosa promoter binding protein-like 2 (TAIR:AT5G43270.1); Has 903 Blast hits to 889 proteins in 57 species: Archae - 0; Bacteria - 2; Metazoa - 44; Fungi - 4; Plants - 841; Viruses - 0; Other Eukaryotes - 12 (source: NCBI B…
	Solyc01g057080	2.46996	0.000624408	Ethylene-responsive transcription factor 13 (AHRD V1 *-*- ERF99_ARATH)%3B contains Interpro domain(s) IPR001471 Pathogenesis-related transcriptional factor and ERF%2C DNA-binding	AT1G71520.1	Integrase-type DNA-binding superfamily protein	encodes a member of the DREB subfamily A-5 of ERF/AP2 transcription factor family. The protein contains one AP2 domain. There are 16 members in this subfamily including RAP2.1, RAP2.9 and RAP2.10.	Integrase-type DNA-binding superfamily protein; CONTAINS InterPro DOMAIN/s: DNA-binding, integrase-type (InterPro:IPR016177), Pathogenesis-related transcriptional factor/ERF, DNA-binding (InterPro:IPR001471); BEST Arabidopsis thaliana protein match is: Integrase-type DNA-binding superfamily protein (TAIR:AT1G22810.1); Has 4894 Blast hits to 4892 proteins in 218 species: Archae - 0; Bacteria - 0; …
	Solyc11g066480	1.9874	0.03529	PHD finger family protein (AHRD V1 *--- D7LJU5_ARALY)%3B contains Interpro domain(s) IPR019787 Zinc finger%2C PHD-finger	AT2G27980.1	Acyl-CoA N-acyltransferase with RING/FYVE/PHD-type zinc finger domain	0	Acyl-CoA N-acyltransferase with RING/FYVE/PHD-type zinc finger domain; FUNCTIONS IN: zinc ion binding; INVOLVED IN: biological_process unknown; LOCATED IN: cellular_component unknown; EXPRESSED IN: 22 plant structures; EXPRESSED DURING: 13 growth stages; CONTAINS InterPro DOMAIN/s: Zinc finger, PHD-type, conserved site (InterPro:IPR019786), Zinc finger, PHD-type (InterPro:IPR001965), Zinc finger,…
	Solyc08g007820	1.81719	0.00621978	Ethylene-responsive transcription factor 10 (AHRD V1 *-** ERF77_ARATH)%3B contains Interpro domain(s) IPR001471 Pathogenesis-related transcriptional factor and ERF%2C DNA-binding	AT5G51990.1	C-repeat-binding factor 4	encodes a member of the DREB subfamily A-1 of ERF/AP2 transcription factor family (CBF4). The protein contains one AP2 domain. There are six members in this subfamily, including CBF1, CBF2, and CBF3. This gene is involved in response to drought stress and abscisic acid treatment, but not to low temperature.	C-repeat-binding factor 4 (CBF4); FUNCTIONS IN: DNA binding, transcription activator activity, sequence-specific DNA binding transcription factor activity; INVOLVED IN: response to water deprivation, regulation of transcription, DNA-dependent, response to abscisic acid stimulus; LOCATED IN: nucleus, chloroplast; EXPRESSED IN: stem, root, pedicel, carpel; EXPRESSED DURING: 4 anthesis, petal differ…
	Solyc04g051360	1.81505	0.00752342	Ethylene responsive transcription factor 2b (AHRD V1 *-*- C0J9I6_9ROSA)%3B contains Interpro domain(s) IPR001471 Pathogenesis-related transcriptional factor and ERF%2C DNA-binding	AT5G61890.1	Integrase-type DNA-binding superfamily protein	encodes a member of the ERF (ethylene response factor) subfamily B-4 of ERF/AP2 transcription factor family. The protein contains one AP2 domain. There are 7 members in this subfamily.	Integrase-type DNA-binding superfamily protein; CONTAINS InterPro DOMAIN/s: DNA-binding, integrase-type (InterPro:IPR016177), Pathogenesis-related transcriptional factor/ERF, DNA-binding (InterPro:IPR001471); BEST Arabidopsis thaliana protein match is: Integrase-type DNA-binding superfamily protein (TAIR:AT5G07310.1); Has 1807 Blast hits to 1807 proteins in 277 species: Archae - 0; Bacteria - 0; …
	Solyc03g026280	1.79998	0.00440349	CRT binding factor 2 (AHRD V1 *-*- B3TPN7_SOLHA)%3B contains Interpro domain(s) IPR001471 Pathogenesis-related transcriptional factor and ERF%2C DNA-binding	AT4G25480.1	dehydration response element B1A	encodes a member of the DREB subfamily A-1 of ERF/AP2 transcription factor family (CBF3). The protein contains one AP2 domain. There are six members in this subfamily, including CBF1, CBF2, and CBF3. This gene is involved in response to low temperature and abscisic acid.	dehydration response element B1A (DREB1A); CONTAINS InterPro DOMAIN/s: DNA-binding, integrase-type (InterPro:IPR016177), Pathogenesis-related transcriptional factor/ERF, DNA-binding (InterPro:IPR001471); BEST Arabidopsis thaliana protein match is: C-repeat/DRE binding factor 2 (TAIR:AT4G25470.1); Has 30201 Blast hits to 17322 proteins in 780 species: Archae - 12; Bacteria - 1396; Metazoa - 17338;…
	Solyc05g056120	1.79821	0.000762623	GATA transcription factor 1 (AHRD V1 *-*- Q0WTQ5_ARATH)%3B contains Interpro domain(s) IPR016679 Transcription factor%2C GATA%2C plant	AT1G08010.1	GATA transcription factor 11	Encodes a member of the GATA factor family of zinc finger transcription factors.	GATA transcription factor 11 (GATA11); FUNCTIONS IN: sequence-specific DNA binding transcription factor activity; INVOLVED IN: regulation of transcription, DNA-dependent; CONTAINS InterPro DOMAIN/s: Zinc finger, NHR/GATA-type (InterPro:IPR013088), Zinc finger, GATA-type (InterPro:IPR000679); BEST Arabidopsis thaliana protein match is: GATA transcription factor 10 (TAIR:AT1G08000.2); Has 1564 Blas…
	Solyc06g075780	1.72159	7.23688e-05	Cys2/His2 zinc-finger transcription factor (AHRD V1 **** Q4U318_SILLA)%3B contains Interpro domain(s) IPR007087 Zinc finger%2C C2H2-type	AT5G59820.1	C2H2-type zinc finger family protein	Encodes a zinc finger protein involved in high light and cold acclimation. Overexpression of this putative transcription factor increases the expression level of 9 cold-responsive genes and represses the expression level of 15 cold-responsive genes, including CBF genes. Also, lines overexpressing this gene exhibits a small but reproducible increase in freeze tolerance. Because of the repression o…	RESPONSIVE TO HIGH LIGHT 41 (RHL41); FUNCTIONS IN: sequence-specific DNA binding transcription factor activity, zinc ion binding, nucleic acid binding; INVOLVED IN: in 11 processes; LOCATED IN: intracellular; EXPRESSED IN: 24 plant structures; EXPRESSED DURING: 13 growth stages; CONTAINS InterPro DOMAIN/s: Zinc finger, C2H2-like (InterPro:IPR015880), Zinc finger, C2H2-type (InterPro:IPR007087); B…
	Solyc01g081100	1.67799	0.0360611	BHLH transcription factor (AHRD V1 *-** Q84WX1_BRANA)%3B contains Interpro domain(s) IPR011598 Helix-loop-helix DNA-binding	AT2G31210.1	basic helix-loop-helix (bHLH) DNA-binding superfamily protein	0	basic helix-loop-helix (bHLH) DNA-binding superfamily protein; FUNCTIONS IN: DNA binding, sequence-specific DNA binding transcription factor activity; INVOLVED IN: regulation of transcription; LOCATED IN: nucleus; EXPRESSED IN: leaf whorl, sepal, flower; EXPRESSED DURING: petal differentiation and expansion stage; CONTAINS InterPro DOMAIN/s: Helix-loop-helix DNA-binding domain (InterPro:IPR001092…
	Solyc12g088390	1.64922	0.00110747	Zinc-finger protein (AHRD V1 ***- Q40899_PETHY)%3B contains Interpro domain(s) IPR007087 Zinc finger%2C C2H2-type	AT1G27730.1	salt tolerance zinc finger	Related to Cys2/His2-type zinc-finger proteins found in higher plants. Compensated for a subset of calcineurin deficiency in yeast. Salt tolerance produced by ZAT10 appeared to be partially dependent on ENA1/PMR2, a P-type ATPase required for Li+ and Na+ efflux in yeast. The protein is localized to the nucleus, acts as a transcriptional repressor and is responsive to chitin oligomers. Also involv…	salt tolerance zinc finger (STZ); CONTAINS InterPro DOMAIN/s: Zinc finger, C2H2-like (InterPro:IPR015880), Zinc finger, C2H2-type (InterPro:IPR007087); BEST Arabidopsis thaliana protein match is: zinc finger of Arabidopsis thaliana 6 (TAIR:AT5G04340.1); Has 5350 Blast hits to 3982 proteins in 146 species: Archae - 0; Bacteria - 0; Metazoa - 4198; Fungi - 48; Plants - 937; Viruses - 0; Other Eukar…
	Solyc04g077980	1.6172	0.000913194	Zinc-finger protein (AHRD V1 ***- Q40899_PETHY)%3B contains Interpro domain(s) IPR007087 Zinc finger%2C C2H2-type	AT1G27730.1	salt tolerance zinc finger	Related to Cys2/His2-type zinc-finger proteins found in higher plants. Compensated for a subset of calcineurin deficiency in yeast. Salt tolerance produced by ZAT10 appeared to be partially dependent on ENA1/PMR2, a P-type ATPase required for Li+ and Na+ efflux in yeast. The protein is localized to the nucleus, acts as a transcriptional repressor and is responsive to chitin oligomers. Also involv…	salt tolerance zinc finger (STZ); CONTAINS InterPro DOMAIN/s: Zinc finger, C2H2-like (InterPro:IPR015880), Zinc finger, C2H2-type (InterPro:IPR007087); BEST Arabidopsis thaliana protein match is: zinc finger of Arabidopsis thaliana 6 (TAIR:AT5G04340.1); Has 5350 Blast hits to 3982 proteins in 146 species: Archae - 0; Bacteria - 0; Metazoa - 4198; Fungi - 48; Plants - 937; Viruses - 0; Other Eukar…
	Solyc12g014400	1.56393	0.0138028	Cell differentiation protein rcd1 (AHRD V1 ***- B6TRX0_MAIZE)%3B contains Interpro domain(s) IPR007216 Cell differentiation%2C Rcd1-like	AT3G20800.1	Cell differentiation, Rcd1-like protein	0	Cell differentiation, Rcd1-like protein; CONTAINS InterPro DOMAIN/s: Cell differentiation, Rcd1-like (InterPro:IPR007216); BEST Arabidopsis thaliana protein match is: Cell differentiation, Rcd1-like protein (TAIR:AT5G12980.1); Has 491 Blast hits to 488 proteins in 205 species: Archae - 0; Bacteria - 0; Metazoa - 160; Fungi - 135; Plants - 110; Viruses - 0; Other Eukaryotes - 86 (source: NCBI BLin…
	Solyc12g036470	1.55732	0.0444173	Transcription factor (AHRD V1 *-*- D6MKM4_9ASPA)%3B contains Interpro domain(s) IPR011598 Helix-loop-helix DNA-binding	AT1G18400.1	BR enhanced expression 1	0	BR enhanced expression 1 (BEE1); FUNCTIONS IN: sequence-specific DNA binding transcription factor activity; INVOLVED IN: regulation of transcription; LOCATED IN: nucleus; EXPRESSED IN: 22 plant structures; EXPRESSED DURING: 13 growth stages; CONTAINS InterPro DOMAIN/s: Helix-loop-helix DNA-binding domain (InterPro:IPR001092), Helix-loop-helix DNA-binding (InterPro:IPR011598); BEST Arabidopsis tha…
	Solyc07g008180	1.52862	0.0316354	YABBY-like transcription factor CRABS CLAW-like protein (AHRD V1 **-* Q6SRZ7_ANTMA)%3B contains Interpro domain(s) IPR006780 YABBY protein	AT2G26580.1	plant-specific transcription factor YABBY family protein	0	YABBY5 (YAB5); CONTAINS InterPro DOMAIN/s: High mobility group, superfamily (InterPro:IPR009071), YABBY protein (InterPro:IPR006780); BEST Arabidopsis thaliana protein match is: Plant-specific transcription factor YABBY family protein (TAIR:AT1G08465.1); Has 458 Blast hits to 449 proteins in 126 species: Archae - 0; Bacteria - 0; Metazoa - 0; Fungi - 4; Plants - 444; Viruses - 0; Other Eukaryotes…
	Solyc08g068320	1.50387	0.021481	Transcription factor myb (AHRD V1 *-** Q5QT32_ORYSA)%3B contains Interpro domain(s) IPR015495 Myb transcription factor	AT5G11510.1	myb domain protein 3r-4	Arabidopsis thaliana putative c-myb-like transcription factor MYB3R-4. Functions in powdery mildew induced host endoreduplication at the site of infection.	myb domain protein 3r-4 (MYB3R-4); CONTAINS InterPro DOMAIN/s: SANT, DNA-binding (InterPro:IPR001005), Homeodomain-like (InterPro:IPR009057), Myb, DNA-binding (InterPro:IPR014778), HTH transcriptional regulator, Myb-type, DNA-binding (InterPro:IPR017930), Homeodomain-related (InterPro:IPR012287), Myb transcription factor (InterPro:IPR015495); BEST Arabidopsis thaliana protein match is: Homeodomai…
ABA	Solyc09g015380	2.50714	6.07956e-05	Abscisic acid receptor PYL6 (AHRD V1 **-- PYL6_ARATH)%3B contains Interpro domain(s) IPR019587 Polyketide cyclase/dehydrase	AT2G40330.1	PYR1-like 6	Encodes a member of the PYR (pyrabactin resistance )/PYL(PYR1-like)/RCAR (regulatory components of ABA receptor) family proteins with 14 members. PYR/PYL/RCAR family proteins function as abscisic acid sensors. Mediate ABA-dependent regulation of protein phosphatase 2Cs ABI1 and ABI2.	PYR1-like 6 (PYL6); CONTAINS InterPro DOMAIN/s: Polyketide cyclase/dehydrase (InterPro:IPR019587); BEST Arabidopsis thaliana protein match is: Polyketide cyclase/dehydrase and lipid transport superfamily protein (TAIR:AT5G05440.1); Has 471 Blast hits to 471 proteins in 38 species: Archae - 0; Bacteria - 8; Metazoa - 0; Fungi - 2; Plants - 458; Viruses - 0; Other Eukaryotes - 3 (source: NCBI BLink…
	Solyc03g095780	2.33243	3.05024e-05	Abscisic acid receptor PYL6 (AHRD V1 **-* PYL6_ARATH)%3B contains Interpro domain(s) IPR019587 Polyketide cyclase/dehydrase	AT2G38310.1	PYR1-like 4	Encodes a member of the PYR (pyrabactin resistance )/PYL(PYR1-like)/RCAR (regulatory components of ABA receptor) family proteins with 14 members. PYR/PYL/RCAR family proteins function as abscisic acid sensors. Mediate ABA-dependent regulation of protein phosphatase 2Cs ABI1 and ABI2.	PYR1-like 4 (PYL4); CONTAINS InterPro DOMAIN/s: Polyketide cyclase/dehydrase (InterPro:IPR019587); BEST Arabidopsis thaliana protein match is: Polyketide cyclase/dehydrase and lipid transport superfamily protein (TAIR:AT5G05440.1); Has 467 Blast hits to 463 proteins in 53 species: Archae - 0; Bacteria - 19; Metazoa - 0; Fungi - 2; Plants - 445; Viruses - 0; Other Eukaryotes - 1 (source: NCBI BLin…
	Solyc06g050500	2.05409	0.00522676	Abscisic acid receptor PYL4 (AHRD V1 *--- PYL4_ARATH)%3B contains Interpro domain(s) IPR019587 Polyketide cyclase/dehydrase	AT2G38310.1	PYR1-like 4	Encodes a member of the PYR (pyrabactin resistance )/PYL(PYR1-like)/RCAR (regulatory components of ABA receptor) family proteins with 14 members. PYR/PYL/RCAR family proteins function as abscisic acid sensors. Mediate ABA-dependent regulation of protein phosphatase 2Cs ABI1 and ABI2.	PYR1-like 4 (PYL4); CONTAINS InterPro DOMAIN/s: Polyketide cyclase/dehydrase (InterPro:IPR019587); BEST Arabidopsis thaliana protein match is: Polyketide cyclase/dehydrase and lipid transport superfamily protein (TAIR:AT5G05440.1); Has 467 Blast hits to 463 proteins in 53 species: Archae - 0; Bacteria - 19; Metazoa - 0; Fungi - 2; Plants - 445; Viruses - 0; Other Eukaryotes - 1 (source: NCBI BLin…
	Solyc10g085310	1.88306	0.00283333	Abscisic acid receptor PYL4 (AHRD V1 **-- PYL4_ARATH)%3B contains Interpro domain(s) IPR019587 Polyketide cyclase/dehydrase	AT2G38310.1	PYR1-like 4	Encodes a member of the PYR (pyrabactin resistance )/PYL(PYR1-like)/RCAR (regulatory components of ABA receptor) family proteins with 14 members. PYR/PYL/RCAR family proteins function as abscisic acid sensors. Mediate ABA-dependent regulation of protein phosphatase 2Cs ABI1 and ABI2.	PYR1-like 4 (PYL4); CONTAINS InterPro DOMAIN/s: Polyketide cyclase/dehydrase (InterPro:IPR019587); BEST Arabidopsis thaliana protein match is: Polyketide cyclase/dehydrase and lipid transport superfamily protein (TAIR:AT5G05440.1); Has 467 Blast hits to 463 proteins in 53 species: Archae - 0; Bacteria - 19; Metazoa - 0; Fungi - 2; Plants - 445; Viruses - 0; Other Eukaryotes - 1 (source: NCBI BLin…
Cell wall	Solyc03g123620	2.98745	1.84214e-06	Pectinesterase (AHRD V1 ***- B9GXZ7_POPTR)%3B contains Interpro domain(s) IPR000070 Pectinesterase%2C catalytic	AT1G53840.1	pectin methylesterase 1	encodes a pectin methylesterase	pectin methylesterase 1 (PME1); FUNCTIONS IN: pectinesterase activity; INVOLVED IN: cell wall modification; LOCATED IN: extracellular region, plasma membrane, membrane, plant-type cell wall; EXPRESSED IN: 24 plant structures; EXPRESSED DURING: 13 growth stages; CONTAINS InterPro DOMAIN/s: Pectinesterase, active site (InterPro:IPR018040), Pectin lyase fold/virulence factor (InterPro:IPR011050), Pe…
	Solyc09g092520	2.50316	0.010427	Xyloglucan endotransglucosylase/hydrolase 8 (AHRD V1 **** C0IRG7_ACTDE)%3B contains Interpro domain(s) IPR016455 Xyloglucan endotransglucosylase/hydrolase	AT3G23730.1	xyloglucan endotransglucosylase/hydrolase 16	0	xyloglucan endotransglucosylase/hydrolase 16 (XTH16); FUNCTIONS IN: hydrolase activity, acting on glycosyl bonds, hydrolase activity, hydrolyzing O-glycosyl compounds, xyloglucan:xyloglucosyl transferase activity; INVOLVED IN: carbohydrate metabolic process, cellular glucan metabolic process; LOCATED IN: endomembrane system, cell wall, apoplast; EXPRESSED IN: 22 plant structures; EXPRESSED DURING…
	Solyc01g099630	2.41503	0.0321311	Xyloglucan endotransglucosylase/hydrolase 5 (AHRD V1 **** C0IRG4_ACTDE)%3B contains Interpro domain(s) IPR016455 Xyloglucan endotransglucosylase/hydrolase IPR008263 Glycoside hydrolase%2C family 16%2C active site	AT5G13870.1	xyloglucan endotransglucosylase/hydrolase 5	EXGT-A4, endoxyloglucan transferase,	xyloglucan endotransglucosylase/hydrolase 5 (XTH5); FUNCTIONS IN: hydrolase activity, acting on glycosyl bonds, hydrolase activity, hydrolyzing O-glycosyl compounds, xyloglucan:xyloglucosyl transferase activity; INVOLVED IN: carbohydrate metabolic process, cellular glucan metabolic process; LOCATED IN: endomembrane system, cell wall, apoplast; EXPRESSED IN: 16 plant structures; EXPRESSED DURING: …
	Solyc02g080290	2.35699	0.0209114	Beta-glucosidase 47 (AHRD V1 **** D7MEP5_ARALY)%3B contains Interpro domain(s) IPR001360 Glycoside hydrolase%2C family 1	AT4G21760.1	beta-glucosidase 47	0	beta-glucosidase 47 (BGLU47); FUNCTIONS IN: cation binding, hydrolase activity, hydrolyzing O-glycosyl compounds, catalytic activity; INVOLVED IN: carbohydrate metabolic process; LOCATED IN: endomembrane system; EXPRESSED IN: 19 plant structures; EXPRESSED DURING: 13 growth stages; CONTAINS InterPro DOMAIN/s: Glycoside hydrolase, family 1 (InterPro:IPR001360), Glycoside hydrolase, family 1, activ…
	Solyc08g078020	2.12565	0.0419307	Methionine rich arabinogalactan (AHRD V1 *-*- Q52QJ6_SOLLC)	-	-	-	-
	Solyc02g092790	1.83006	0.000451468	Arabinogalactan (AHRD V1 *-*- Q43719_SOLLC)	AT4G37450.1	arabinogalactan protein 18	AGP18 is a lysine-rich arabinogalactan-protein (AGP) and part of a multi-gene family of glycoproteins with approx. 50 members. It falls into one subclass with AGP17 and AGP19, other lysine-rich AGPs. It is expressed in young leaves, shoots, roots and flowers.	arabinogalactan protein 18 (AGP18); BEST Arabidopsis thaliana protein match is: arabinogalactan protein 17 (TAIR:AT2G23130.1); Has 30201 Blast hits to 17322 proteins in 780 species: Archae - 12; Bacteria - 1396; Metazoa - 17338; Fungi - 3422; Plants - 5037; Viruses - 0; Other Eukaryotes - 2996 (source: NCBI BLink).
	Solyc03g097050	1.55049	0.0249484	Cellulose synthase-like protein (AHRD V1 **** B9IPJ4_POPTR)%3B contains Interpro domain(s) IPR005150 Cellulose synthase	AT3G03050.1	cellulose synthase-like D3	encodes a cellulose synthase like protein. mutations initiate root hairs that rupture at their tip soon after initiation. is required for the synthesis of a noncellulosic wall polysaccharide.	cellulose synthase-like D3 (CSLD3); FUNCTIONS IN: cellulose synthase activity, transferase activity, transferring glycosyl groups; INVOLVED IN: response to cyclopentenone, plant-type cell wall biogenesis, response to cold, polysaccharide biosynthetic process; LOCATED IN: Golgi apparatus, endoplasmic reticulum, plasma membrane; EXPRESSED IN: 24 plant structures; EXPRESSED DURING: 13 growth stages;…
	Solyc07g056000	1.54866	0.0250498	Xyloglucan endotransglucosylase/hydrolase 7 (AHRD V1 **** C0IRG6_ACTDE)%3B contains Interpro domain(s) IPR016455 Xyloglucan endotransglucosylase/hydrolase IPR008263 Glycoside hydrolase%2C family 16%2C active site	AT4G14130.1	xyloglucan endotransglucosylase/hydrolase 15	xyloglucan endotransglycosylase-related protein (XTR7)	xyloglucan endotransglucosylase/hydrolase 15 (XTH15); FUNCTIONS IN: hydrolase activity, acting on glycosyl bonds, xyloglucan:xyloglucosyl transferase activity, hydrolase activity, hydrolyzing O-glycosyl compounds; INVOLVED IN: N-terminal protein myristoylation, carbohydrate metabolic process, cellular glucan metabolic process; LOCATED IN: endomembrane system, apoplast, cell wall; EXPRESSED IN: 23…
Primary met	Solyc10g007110	2.47686	0.00908998	Tyrosine aminotransferase (AHRD V1 **** Q8GUE9_SOLSC)%3B contains Interpro domain(s) IPR005958 Tyrosine/nicotianamine aminotransferase	AT5G53970.1	Tyrosine transaminase family protein	encodes tyrosine aminotransferase which is strongly induced upon aging and coronatine treatment	Tyrosine transaminase family protein; CONTAINS InterPro DOMAIN/s: 1-aminocyclopropane-1-carboxylate synthase (InterPro:IPR001176), Aminotransferase, class I/classII (InterPro:IPR004839), Pyridoxal phosphate-dependent transferase, major domain (InterPro:IPR015424), Tyrosine transaminase (InterPro:IPR021178), Tyrosine/nicotianamine aminotransferase (InterPro:IPR005958), Pyridoxal phosphate-dependen…
	Solyc03g083960	2.47593	0.0120684	Trehalose 6-phosphate phosphatase (AHRD V1 **** D4QAK5_TOBAC)%3B contains Interpro domain(s) IPR003337 Trehalose-phosphatase	AT5G51460.3	Haloacid dehalogenase-like hydrolase (HAD) superfamily protein	homologous to the C-terminal part of microbial trehalose-6-phosphate phosphatases	ATTPPA; FUNCTIONS IN: trehalose-phosphatase activity; INVOLVED IN: trehalose biosynthetic process; LOCATED IN: chloroplast; EXPRESSED IN: 23 plant structures; EXPRESSED DURING: 16 growth stages; CONTAINS InterPro DOMAIN/s: HAD-superfamily hydrolase, subfamily IIB (InterPro:IPR006379), Trehalose-phosphatase (InterPro:IPR003337); BEST Arabidopsis thaliana protein match is: Haloacid dehalogenase-lik…
	Solyc08g078850	2.46421	0.00130954	L-lactate dehydrogenase (AHRD V1 **** Q96569_SOLLC)%3B contains Interpro domain(s) IPR011304 L-lactate dehydrogenase	AT4G17260.1	Lactate/malate dehydrogenase family protein	0	Lactate/malate dehydrogenase family protein; FUNCTIONS IN: in 6 functions; INVOLVED IN: response to salt stress, response to abscisic acid stimulus; LOCATED IN: plasma membrane; EXPRESSED IN: 24 plant structures; EXPRESSED DURING: 13 growth stages; CONTAINS InterPro DOMAIN/s: L-lactate dehydrogenase (InterPro:IPR011304), Lactate/malate dehydrogenase, C-terminal (InterPro:IPR022383), NAD(P)-bindin…
	Solyc10g085550	2.25966	0.00237525	Enolase (AHRD V1 ***- C5J0G6_TOBAC)%3B contains Interpro domain(s) IPR000941 Enolase	AT2G36530.1	Enolase	Involved in light-dependent cold tolerance and encodes an enolase. Protein is tyrosine-phosphorylated and its phosphorylation state is modulated in response to ABA in Arabidopsis thaliana seeds.	LOW EXPRESSION OF OSMOTICALLY RESPONSIVE GENES 2 (LOS2); FUNCTIONS IN: phosphopyruvate hydratase activity, copper ion binding; INVOLVED IN: response to cadmium ion, response to salt stress, response to cold, response to light stimulus, response to abscisic acid stimulus; LOCATED IN: in 8 components; EXPRESSED IN: 29 plant structures; EXPRESSED DURING: 15 growth stages; CONTAINS InterPro DOMAIN/s:…
	Solyc11g066890	2.02021	0.00711276	Prephenate dehydratase (AHRD V1 ***- Q6JJ29_IPOTF)%3B contains Interpro domain(s) IPR001086 Prephenate dehydratase	AT1G08250.1	arogenate dehydratase 6	Encodes a plastid-localized arogenate dehydratase involved in phenylalanine biosynthesis. Although this enzyme has sequence similarity to prephenate dehydratases, it is 98 times more active with arogenate than prephenate in enzymatic assays.	arogenate dehydratase 6 (ADT6); FUNCTIONS IN: arogenate dehydratase activity, prephenate dehydratase activity; INVOLVED IN: L-phenylalanine biosynthetic process; LOCATED IN: chloroplast; EXPRESSED IN: 21 plant structures; EXPRESSED DURING: 13 growth stages; CONTAINS InterPro DOMAIN/s: Prephenate dehydratase (InterPro:IPR001086), Prephenate dehydratase, conserved site (InterPro:IPR018528); BEST Ar…
	Solyc07g017650	2.01352	0.0150937	Alpha-aminoadipic semialdehyde synthase mitochondrial (AHRD V1 **-- B0W052_CULQU)%3B contains Interpro domain(s) IPR007886 Alanine dehydrogenase/PNT%2C N-terminal	AT4G33150.1	lysine-ketoglutarate reductase/saccharopine dehydrogenase bifunctional enzyme	0	lysine-ketoglutarate reductase/saccharopine dehydrogenase bifunctional enzyme; CONTAINS InterPro DOMAIN/s: Alanine dehydrogenase/PNT, C-terminal (InterPro:IPR007698), Saccharopine dehydrogenase / Homospermidine synthase (InterPro:IPR005097), Alanine dehydrogenase/PNT, N-terminal (InterPro:IPR007886), LOR/SDH bifunctional enzyme, conserved domain (InterPro:IPR007545); Has 30201 Blast hits to 17322…
	Solyc10g076510	1.81047	0.00688747	Pyruvate decarboxylase (AHRD V1 **** B0ZS79_PRUAR)%3B contains Interpro domain(s) IPR012110 Pyruvate decarboxylase/indolepyruvate decarboxylase	AT4G33070.1	Thiamine pyrophosphate dependent pyruvate decarboxylase family protein	0	Thiamine pyrophosphate dependent pyruvate decarboxylase family protein; FUNCTIONS IN: in 6 functions; LOCATED IN: membrane; EXPRESSED IN: 11 plant structures; EXPRESSED DURING: 4 anthesis, C globular stage, F mature embryo stage, petal differentiation and expansion stage, E expanded cotyledon stage; CONTAINS InterPro DOMAIN/s: TPP-binding enzyme, conserved site (InterPro:IPR000399), Thiamine pyro…
	Solyc06g060780	1.73388	0.0165986	Phosphatidylserine decarboxylase proenzyme (AHRD V1 **** B6K4G4_SCHJY)%3B contains Interpro domain(s) IPR005221 Phosphatidylserine decarboxylase	AT4G16700.1	phosphatidylserine decarboxylase 1	Encodes a mitochondrial phosphatidylserine decarboxylase. Expressed mainly in roots and flowers.	phosphatidylserine decarboxylase 1 (PSD1); FUNCTIONS IN: phosphatidylserine decarboxylase activity; INVOLVED IN: phospholipid biosynthetic process; LOCATED IN: mitochondrion; EXPRESSED IN: 18 plant structures; EXPRESSED DURING: 13 growth stages; CONTAINS InterPro DOMAIN/s: Phosphatidylserine decarboxylase-related (InterPro:IPR003817), Phosphatidylserine decarboxylase (InterPro:IPR005221); Has 299…
	Solyc02g090360	1.59624	0.00718846	Laccase-22 (AHRD V1 **-- LAC22_ORYSJ)%3B contains Interpro domain(s) IPR001117 Multicopper oxidase%2C type 1	AT5G66920.1	SKU5 similar 17	0	SKU5 similar 17 (sks17); FUNCTIONS IN: oxidoreductase activity, copper ion binding; INVOLVED IN: response to karrikin; LOCATED IN: cell wall, plant-type cell wall; EXPRESSED IN: 21 plant structures; EXPRESSED DURING: 13 growth stages; CONTAINS InterPro DOMAIN/s: Multicopper oxidase, type 3 (InterPro:IPR011707), Cupredoxin (InterPro:IPR008972), Multicopper oxidase, type 2 (InterPro:IPR011706), Mul…
	Solyc02g094400	1.54036	0.0286773	Glycerophosphodiester phosphodiesterase gde1 (AHRD V1 ***- B6JW52_SCHJY)%3B contains Interpro domain(s) IPR004129 Glycerophosphoryl diester phosphodiesterase	AT3G02040.1	senescence-related gene 3	0	senescence-related gene 3 (SRG3); FUNCTIONS IN: phosphoric diester hydrolase activity, glycerophosphodiester phosphodiesterase activity; INVOLVED IN: glycerol metabolic process, lipid metabolic process; EXPRESSED IN: 18 plant structures; EXPRESSED DURING: 8 growth stages; CONTAINS InterPro DOMAIN/s: PLC-like phosphodiesterase, TIM beta/alpha-barrel domain (InterPro:IPR017946), Glycerophosphoryl d…
	Solyc00g127540	1.53422	0.0298406	Ribonucleoside-diphosphate reductase (AHRD V1 ***- Q46X33_RALEJ)	-	-	-	-
Phenylpropanoids	Solyc09g091510	3.27666	0.0311386	Chalcone synthase (AHRD V1 ***- Q56I79_9SOLN)%3B contains Interpro domain(s) IPR011141 Polyketide synthase%2C type III	AT5G13930.1	Chalcone and stilbene synthase family protein	Encodes chalcone synthase (CHS), a key enzyme involved in the biosynthesis of flavonoids. Required for the accumulation of purple anthocyanins in leaves and stems. Also involved in the regulation of auxin transport and the modulation of root gravitropism.	TRANSPARENT TESTA 4 (TT4); FUNCTIONS IN: naringenin-chalcone synthase activity; INVOLVED IN: in 11 processes; LOCATED IN: plant-type vacuole membrane, endoplasmic reticulum, nucleus; EXPRESSED IN: 22 plant structures; EXPRESSED DURING: 14 growth stages; CONTAINS InterPro DOMAIN/s: Chalcone/stilbene synthase, N-terminal (InterPro:IPR001099), Thiolase-like (InterPro:IPR016039), Polyketide synthase,…
	Solyc03g071860	2.85883	0.0120511	Phenylalanine ammonia-lyase (AHRD V1 ***- B5LAW0_CAPAN)%3B contains Interpro domain(s) IPR005922 Phenylalanine ammonia-lyase	AT2G37040.1	PHE ammonia lyase 1	Encodes PAL1, a phenylalanine ammonia-lyase. Arabidopsis has four PALs: AT2G37040 (PAL1), AT3G53260 (PAL2), AT5G04230 (PAL3) and AT3G10340 (PAL4).	PHE ammonia lyase 1 (PAL1); FUNCTIONS IN: phenylalanine ammonia-lyase activity; INVOLVED IN: in 10 processes; LOCATED IN: cytoplasm; EXPRESSED IN: 22 plant structures; EXPRESSED DURING: 13 growth stages; CONTAINS InterPro DOMAIN/s: Phenylalanine/histidine ammonia-lyase (InterPro:IPR001106), Phenylalanine/histidine ammonia-lyases, active site (InterPro:IPR022313), L-Aspartase-like (InterPro:IPR008…
	Solyc04g071800	2.42527	0.000343135	Cytochrome P450	AT5G07990.1	Cytochrome P450 superfamily protein	Required for flavonoid 3' hydroxylase activity.	TRANSPARENT TESTA 7 (TT7); CONTAINS InterPro DOMAIN/s: Cytochrome P450 (InterPro:IPR001128), Cytochrome P450, E-class, group I (InterPro:IPR002401), Cytochrome P450, conserved site (InterPro:IPR017972); BEST Arabidopsis thaliana protein match is: cytochrome P450, family 706, subfamily A, polypeptide 6 (TAIR:AT4G12320.1); Has 35179 Blast hits to 34934 proteins in 1774 species: Archae - 51; Bacteri…
	Solyc10g086180	2.15647	0.00751211	Phenylalanine ammonia-lyase (AHRD V1 ***- D2CFQ1_9SOLA)%3B contains Interpro domain(s) IPR005922 Phenylalanine ammonia-lyase	AT2G37040.1	PHE ammonia lyase 1	Encodes PAL1, a phenylalanine ammonia-lyase. Arabidopsis has four PALs: AT2G37040 (PAL1), AT3G53260 (PAL2), AT5G04230 (PAL3) and AT3G10340 (PAL4).	PHE ammonia lyase 1 (PAL1); FUNCTIONS IN: phenylalanine ammonia-lyase activity; INVOLVED IN: in 10 processes; LOCATED IN: cytoplasm; EXPRESSED IN: 22 plant structures; EXPRESSED DURING: 13 growth stages; CONTAINS InterPro DOMAIN/s: Phenylalanine/histidine ammonia-lyase (InterPro:IPR001106), Phenylalanine/histidine ammonia-lyases, active site (InterPro:IPR022313), L-Aspartase-like (InterPro:IPR008…
	Solyc05g053550	2.05742	0.00244699	Chalcone synthase (AHRD V1 ***- C5IWS6_NICAL)%3B contains Interpro domain(s) IPR011141 Polyketide synthase%2C type III	AT5G13930.1	Chalcone and stilbene synthase family protein	Encodes chalcone synthase (CHS), a key enzyme involved in the biosynthesis of flavonoids. Required for the accumulation of purple anthocyanins in leaves and stems. Also involved in the regulation of auxin transport and the modulation of root gravitropism.	TRANSPARENT TESTA 4 (TT4); FUNCTIONS IN: naringenin-chalcone synthase activity; INVOLVED IN: in 11 processes; LOCATED IN: plant-type vacuole membrane, endoplasmic reticulum, nucleus; EXPRESSED IN: 22 plant structures; EXPRESSED DURING: 14 growth stages; CONTAINS InterPro DOMAIN/s: Chalcone/stilbene synthase, N-terminal (InterPro:IPR001099), Thiolase-like (InterPro:IPR016039), Polyketide synthase,…
	Solyc06g068440	2.03965	0.0222954	Cinnamoyl-CoA reductase (AHRD V1 **** Q4U1I5_SOLLC)%3B contains Interpro domain(s) IPR016040 NAD(P)-binding domain	AT1G15950.1	cinnamoyl coa reductase 1	Encodes a cinnamoyl CoA reductase. Involved in lignin biosynthesis.	cinnamoyl coa reductase 1 (CCR1); CONTAINS InterPro DOMAIN/s: NAD-dependent epimerase/dehydratase (InterPro:IPR001509), NAD(P)-binding domain (InterPro:IPR016040); BEST Arabidopsis thaliana protein match is: cinnamoyl coa reductase (TAIR:AT1G80820.1); Has 12077 Blast hits to 12065 proteins in 1900 species: Archae - 220; Bacteria - 5385; Metazoa - 413; Fungi - 986; Plants - 2545; Viruses - 54; Oth…
	Solyc12g040640	1.74051	0.0107341	Beta-glucosidase (AHRD V1 ***- D7L7Z3_ARALY)%3B contains Interpro domain(s) IPR001360 Glycoside hydrolase%2C family 1	AT3G18080.1	B-S glucosidase 44	0	B-S glucosidase 44 (BGLU44); FUNCTIONS IN: in 6 functions; INVOLVED IN: carbohydrate metabolic process; LOCATED IN: cytosolic ribosome, cell wall, plant-type cell wall; EXPRESSED IN: 22 plant structures; EXPRESSED DURING: 13 growth stages; CONTAINS InterPro DOMAIN/s: Glycoside hydrolase, family 1 (InterPro:IPR001360), Glycoside hydrolase, catalytic core (InterPro:IPR017853), Glycoside hydrolase, …
Unclassified	Solyc02g070940	9.21059	0.000846296	Chlorophyll a/b binding protein (AHRD V1 **** Q41422_SOLTU)%3B contains Interpro domain(s) IPR001344 Chlorophyll A-B binding protein	AT1G29930.1	chlorophyll A/B binding protein 1	Subunit of light-harvesting complex II (LHCII),which absorbs light and transfers energy to the photosynthetic reaction center.	chlorophyll A/B binding protein 1 (CAB1); FUNCTIONS IN: chlorophyll binding; INVOLVED IN: photosynthesis; LOCATED IN: light-harvesting complex, thylakoid, chloroplast thylakoid membrane, chloroplast; EXPRESSED IN: guard cell, juvenile leaf, cultured cell; CONTAINS InterPro DOMAIN/s: Chlorophyll A-B binding protein (InterPro:IPR001344); BEST Arabidopsis thaliana protein match is: chlorophyll A/B b…
	Solyc07g063600	8.66209	0.000191661	Chlorophyll a-b binding protein 13%2C chloroplastic (AHRD V1 ***- CB23_SOLLC)%3B contains Interpro domain(s) IPR001344 Chlorophyll A-B binding protein	AT5G54270.1	light-harvesting chlorophyll B-binding protein 3	Lhcb3 protein is a component of the main light harvesting chlorophyll a/b-protein complex of Photosystem II (LHC II).	light-harvesting chlorophyll B-binding protein 3 (LHCB3); FUNCTIONS IN: structural molecule activity; INVOLVED IN: photosynthesis; LOCATED IN: light-harvesting complex, thylakoid, chloroplast thylakoid membrane, chloroplast; EXPRESSED IN: 24 plant structures; EXPRESSED DURING: 14 growth stages; CONTAINS InterPro DOMAIN/s: Chlorophyll A-B binding protein (InterPro:IPR001344); BEST Arabidopsis thal…
	Solyc09g072560	6.30714	3.90736e-06	Legumin 11S-globulin (AHRD V1 **-- Q39770_GINBI)%3B contains Interpro domain(s) IPR014710 RmlC-like jelly roll fold	AT5G44120.3	RmlC-like cupins superfamily protein	Encodes a 12S seed storage protein. The Landsberg erecta genome contains another copy of 12S globulin gene, CRA2, which is located tandemly with CRA1. Protein is tyrosine-phosphorylated and its phosphorylation state is modulated in response to ABA in Arabidopsis thaliana seeds.	CRUCIFERINA (CRA1); FUNCTIONS IN: nutrient reservoir activity; INVOLVED IN: response to abscisic acid stimulus; LOCATED IN: endomembrane system; EXPRESSED IN: guard cell, seed; EXPRESSED DURING: seedling growth, seed development stages; CONTAINS InterPro DOMAIN/s: 11-S seed storage protein, conserved site (InterPro:IPR022379), Cupin, RmlC-type (InterPro:IPR011051), Cupin 1 (InterPro:IPR006045), R…
	Solyc12g011450	5.71472	9.57002e-05	Chlorophyll a-b binding protein 13%2C chloroplastic (AHRD V1 ***- CB23_SOLLC)%3B contains Interpro domain(s) IPR001344 Chlorophyll A-B binding protein	AT5G54270.1	light-harvesting chlorophyll B-binding protein 3	Lhcb3 protein is a component of the main light harvesting chlorophyll a/b-protein complex of Photosystem II (LHC II).	light-harvesting chlorophyll B-binding protein 3 (LHCB3); FUNCTIONS IN: structural molecule activity; INVOLVED IN: photosynthesis; LOCATED IN: light-harvesting complex, thylakoid, chloroplast thylakoid membrane, chloroplast; EXPRESSED IN: 24 plant structures; EXPRESSED DURING: 14 growth stages; CONTAINS InterPro DOMAIN/s: Chlorophyll A-B binding protein (InterPro:IPR001344); BEST Arabidopsis thal…
	Solyc10g078580	5.59273	0.0207563	Unknown Protein (AHRD V1)	AT5G56540.1	arabinogalactan protein 14	Encodes arabinogalactan protein (AGP14).	arabinogalactan protein 14 (AGP14); BEST Arabidopsis thaliana protein match is: arabinogalactan protein 12 (TAIR:AT3G13520.1); Has 1807 Blast hits to 1807 proteins in 277 species: Archae - 0; Bacteria - 0; Metazoa - 736; Fungi - 347; Plants - 385; Viruses - 0; Other Eukaryotes - 339 (source: NCBI BLink).
	Solyc09g025210	5.53283	4.45213e-06	Legumin 11S-globulin (AHRD V1 **-- Q39770_GINBI)%3B contains Interpro domain(s) IPR014710 RmlC-like jelly roll fold	AT5G44120.3	RmlC-like cupins superfamily protein	Encodes a 12S seed storage protein. The Landsberg erecta genome contains another copy of 12S globulin gene, CRA2, which is located tandemly with CRA1. Protein is tyrosine-phosphorylated and its phosphorylation state is modulated in response to ABA in Arabidopsis thaliana seeds.	CRUCIFERINA (CRA1); FUNCTIONS IN: nutrient reservoir activity; INVOLVED IN: response to abscisic acid stimulus; LOCATED IN: endomembrane system; EXPRESSED IN: guard cell, seed; EXPRESSED DURING: seedling growth, seed development stages; CONTAINS InterPro DOMAIN/s: 11-S seed storage protein, conserved site (InterPro:IPR022379), Cupin, RmlC-type (InterPro:IPR011051), Cupin 1 (InterPro:IPR006045), R…
	Solyc03g005760	5.36873	7.48836e-05	Chlorophyll a-b binding protein 3C-like (AHRD V1 **** Q2XTE0_SOLTU)%3B contains Interpro domain(s) IPR001344 Chlorophyll A-B binding protein	AT1G29930.1	chlorophyll A/B binding protein 1	Subunit of light-harvesting complex II (LHCII),which absorbs light and transfers energy to the photosynthetic reaction center.	chlorophyll A/B binding protein 1 (CAB1); FUNCTIONS IN: chlorophyll binding; INVOLVED IN: photosynthesis; LOCATED IN: light-harvesting complex, thylakoid, chloroplast thylakoid membrane, chloroplast; EXPRESSED IN: guard cell, juvenile leaf, cultured cell; CONTAINS InterPro DOMAIN/s: Chlorophyll A-B binding protein (InterPro:IPR001344); BEST Arabidopsis thaliana protein match is: chlorophyll A/B b…
	Solyc09g074380	4.34742	1.79527e-05	N-rich protein (Fragment) (AHRD V1 *--- A6N0R0_ORYSI)%3B contains Interpro domain(s) IPR013989 Development and cell death domain	AT2G32910.1	DCD (Development and Cell Death) domain protein	0	DCD (Development and Cell Death) domain protein; FUNCTIONS IN: molecular_function unknown; INVOLVED IN: biological_process unknown; LOCATED IN: cellular_component unknown; EXPRESSED IN: 25 plant structures; EXPRESSED DURING: 15 growth stages; CONTAINS InterPro DOMAIN/s: Development/cell death domain (InterPro:IPR013989), Kelch related (InterPro:IPR013089); BEST Arabidopsis thaliana protein match …
	Solyc04g014290	3.90046	0.0169779	Unknown Protein (AHRD V1)	AT5G09520.1	hydroxyproline-rich glycoprotein family protein	0	hydroxyproline-rich glycoprotein family protein; FUNCTIONS IN: molecular_function unknown; INVOLVED IN: biological_process unknown; LOCATED IN: endomembrane system; EXPRESSED IN: 21 plant structures; EXPRESSED DURING: 12 growth stages; BEST Arabidopsis thaliana protein match is: hydroxyproline-rich glycoprotein family protein (TAIR:AT5G09530.1); Has 4837 Blast hits to 2182 proteins in 495 species…
	Solyc08g080490	3.77237	0.00143245	2S albumin seed storage protein (Fragment) (AHRD V1 *-*- Q7Y1C2_JUGNI)%3B contains Interpro domain(s) IPR003612 Plant lipid transfer protein/seed storage/trypsin-alpha amylase inhibitor	AT5G54740.1	seed storage albumin 5	0	seed storage albumin 5 (SESA5); FUNCTIONS IN: lipid binding, nutrient reservoir activity; INVOLVED IN: lipid transport, pollen development; LOCATED IN: endomembrane system; EXPRESSED IN: shoot apex; CONTAINS InterPro DOMAIN/s: Bifunctional trypsin/alpha-amylase inhibitor (InterPro:IPR013771), Bifunctional inhibitor/plant lipid transfer protein/seed storage (InterPro:IPR016140), Napin/ Bra allerge…
	Solyc11g007110	3.5423	0.0102776	Single-stranded nucleic acid binding R3H protein (Fragment) (AHRD V1 *-*- B3VWW9_POPTN)%3B contains Interpro domain(s) IPR001374 Single-stranded nucleic acid binding R3H	AT3G56680.1	Single-stranded nucleic acid binding R3H protein	0	Single-stranded nucleic acid binding R3H protein; FUNCTIONS IN: nucleic acid binding; INVOLVED IN: biological_process unknown; LOCATED IN: cellular_component unknown; EXPRESSED IN: 24 plant structures; EXPRESSED DURING: 15 growth stages; CONTAINS InterPro DOMAIN/s: Single-stranded nucleic acid binding R3H (InterPro:IPR001374); BEST Arabidopsis thaliana protein match is: Single-stranded nucleic ac…
	Solyc06g060510	3.52736	0.000532614	Transcription elongation factor SPT5 (AHRD V1 *--- SPT5H_DANRE)%3B contains Interpro domain(s) IPR010605 Protein of unknown function DUF1191	AT3G08600.1	Protein of unknown function (DUF1191)	0	Protein of unknown function (DUF1191); FUNCTIONS IN: molecular_function unknown; INVOLVED IN: biological_process unknown; LOCATED IN: plasma membrane; EXPRESSED IN: 23 plant structures; EXPRESSED DURING: 13 growth stages; CONTAINS InterPro DOMAIN/s: Protein of unknown function DUF1191 (InterPro:IPR010605); BEST Arabidopsis thaliana protein match is: Protein of unknown function (DUF1191) (TAIR:AT4…
	Solyc11g042570	3.52521	0.0369886	Unknown Protein (AHRD V1)	-	-	-	-
	Solyc10g054900	3.38458	0.00285928	Proline-rich protein (AHRD V1 ***- Q9M6T7_NICGL)%3B contains Interpro domain(s) IPR010616 Protein of unknown function DUF1210	AT4G38770.1	proline-rich protein 4	Encodes one of four proline-rich proteins in Arabidopsis which are predicted to localize to the cell wall. Transcripts are most abundant in aerial organs of the plant.	proline-rich protein 4 (PRP4); CONTAINS InterPro DOMAIN/s: Pollen Ole e 1 allergen/extensin (InterPro:IPR006041); BEST Arabidopsis thaliana protein match is: proline-rich protein 2 (TAIR:AT2G21140.1); Has 142477 Blast hits to 44863 proteins in 2266 species: Archae - 463; Bacteria - 33947; Metazoa - 50713; Fungi - 14839; Plants - 19672; Viruses - 4087; Other Eukaryotes - 18756 (source: NCBI BLink).
	Solyc03g121010	3.37028	0.00187616	Unknown Protein (AHRD V1)	-	-	-	-
	Solyc07g047850	3.32534	0.00471234	Chlorophyll a-b binding protein 4%2C chloroplastic (AHRD V1 **** CB24_SOLLC)%3B contains Interpro domain(s) IPR001344 Chlorophyll A-B binding protein	AT2G05070.1	photosystem II light harvesting complex gene 2.2	Encodes Lhcb2.2. Belongs to the Lhc super-gene family encodes the light-harvesting chlorophyll a/b-binding (LHC) proteins that constitute the antenna system of the photosynthetic apparatus.	photosystem II light harvesting complex gene 2.2 (LHCB2.2); FUNCTIONS IN: chlorophyll binding; INVOLVED IN: photosynthesis, light harvesting, photosynthesis; LOCATED IN: in 7 components; EXPRESSED IN: guard cell, juvenile leaf, cultured cell, leaf; CONTAINS InterPro DOMAIN/s: Chlorophyll A-B binding protein (InterPro:IPR001344); BEST Arabidopsis thaliana protein match is: photosystem II light har…
	Solyc12g006140	3.18081	0.00336989	Chlorophyll a-b binding protein 37%2C chloroplastic (AHRD V1 ***- CB26_PETSP)%3B contains Interpro domain(s) IPR001344 Chlorophyll A-B binding protein	AT2G05100.1	photosystem II light harvesting complex gene 2.1	Lhcb2.1 protein encoding a subunit of the light harvesting complex II. Member of a gene family with high degree of sequence similarity. Initially LHCB2.3 was considered as a separate gene but appears to be an allele of LHCB2.1.	photosystem II light harvesting complex gene 2.1 (LHCB2.1); FUNCTIONS IN: chlorophyll binding; INVOLVED IN: response to salt stress, response to blue light, response to red light, response to far red light, photosynthesis; LOCATED IN: in 7 components; EXPRESSED IN: 12 plant structures; CONTAINS InterPro DOMAIN/s: Chlorophyll A-B binding protein (InterPro:IPR001344); BEST Arabidopsis thaliana prot…
	Solyc09g005770	3.15091	0.0101056	F-box family protein (AHRD V1 ***- B9HCS6_POPTR)%3B contains Interpro domain(s) IPR001810 Cyclin-like F-box	AT1G50870.1	F-box and associated interaction domains-containing protein	0	F-box and associated interaction domains-containing protein; CONTAINS InterPro DOMAIN/s: F-box domain, cyclin-like (InterPro:IPR001810), F-box domain, Skp2-like (InterPro:IPR022364), F-box associated domain, type 3 (InterPro:IPR013187), F-box associated interaction domain (InterPro:IPR017451); BEST Arabidopsis thaliana protein match is: F-box and associated interaction domains-containing protein …
	Solyc02g069910	3.13732	2.25098e-05	Unknown Protein (AHRD V1)	AT4G21740.1	0	0	unknown protein; BEST Arabidopsis thaliana protein match is: unknown protein (TAIR:AT1G30515.1); Has 20 Blast hits to 20 proteins in 4 species: Archae - 0; Bacteria - 0; Metazoa - 0; Fungi - 0; Plants - 20; Viruses - 0; Other Eukaryotes - 0 (source: NCBI BLink).
	Solyc03g081210	3.12449	0.0423743	WD-repeat protein (AHRD V1 **-- C7EAF4_TOBAC)%3B contains Interpro domain(s) IPR017986 WD40 repeat%2C region	AT5G24520.1	Transducin/WD40 repeat-like superfamily protein	Required for the accumulation of purple anthocyanins in leaves and stems. Involved in trichome and root hair development. Controls epidermal cell fate specification. Affects dihydroflavonol 4-reductase gene expression. It is thought that a ternary complex composed of TT2, TT8 and TTG1 is necessary for correct expression of BAN in seed endothelium. Based on clonal analysis and other methonds TTG1 …	TRANSPARENT TESTA GLABRA 1 (TTG1); CONTAINS InterPro DOMAIN/s: WD40 repeat 2 (InterPro:IPR019782), WD40 repeat-like-containing domain (InterPro:IPR011046), WD40 repeat, conserved site (InterPro:IPR019775), WD40-repeat-containing domain (InterPro:IPR017986), WD40/YVTN repeat-like-containing domain (InterPro:IPR015943), WD40 repeat (InterPro:IPR001680), WD40 repeat, subgroup (InterPro:
	Solyc10g080840	2.92703	0.048803	Cytochrome P450	AT2G23180.1	cytochrome P450, family 96, subfamily A, polypeptide 1	member of CYP96A	cytochrome P450, family 96, subfamily A, polypeptide 1 (CYP96A1); FUNCTIONS IN: electron carrier activity, monooxygenase activity, iron ion binding, oxygen binding, heme binding; INVOLVED IN: oxidation reduction; LOCATED IN: endomembrane system; EXPRESSED IN: 12 plant structures; EXPRESSED DURING: 6 growth stages; CONTAINS InterPro DOMAIN/s: Cytochrome P450 (InterPro:IPR001128), Cytochrome P450, …
	Solyc07g062670	2.91756	0.0468124	Unknown Protein (AHRD V1)	AT2G31083.1	CLAVATA3/ESR-RELATED 5	Member of a large family of putative ligands homologous to the Clavata3 gene. Consists of a single exon.	CLAVATA3/ESR-RELATED 5 (CLE5); BEST Arabidopsis thaliana protein match is: CLAVATA3/ESR-RELATED 6 (TAIR:AT2G31085.1); Has 35333 Blast hits to 34131 proteins in 2444 species: Archae - 798; Bacteria - 22429; Metazoa - 974; Fungi - 991; Plants - 531; Viruses - 0; Other Eukaryotes - 9610 (source: NCBI BLink).
	Solyc02g083870	2.85462	0.0126769	Gibberellin-regulated protein 2 (AHRD V1 **-- B6SKV6_MAIZE)%3B contains Interpro domain(s) IPR003854 Gibberellin regulated protein	AT2G18420.1	Gibberellin-regulated family protein	Encodes a Gibberellin-regulated GASA/GAST/Snakin family protein	Gibberellin-regulated family protein; FUNCTIONS IN: molecular_function unknown; INVOLVED IN: response to gibberellin stimulus; LOCATED IN: endomembrane system; EXPRESSED IN: 6 plant structures; EXPRESSED DURING: C globular stage, petal differentiation and expansion stage; CONTAINS InterPro DOMAIN/s: Gibberellin regulated protein (InterPro:IPR003854); BEST Arabidopsis thaliana protein match is: GA…
	Solyc00g013110	2.76712	0.0162424	Unknown Protein (AHRD V1)	-	-	-	-
	Solyc09g056390	2.74807	7.44501e-05	Unknown Protein (AHRD V1)	-	-	-	-
	Solyc06g051730	2.70698	0.0395691	Uncharacterized aarF domain-containing protein kinase 1 (AHRD V1 **-* ADCK1_MOUSE)%3B contains Interpro domain(s) IPR004147 ABC-1	AT2G40090.1	ABC2 homolog 9	member of ATH subfamily	ABC2 homolog 9 (ATH9); CONTAINS InterPro DOMAIN/s: ABC-1 (InterPro:IPR004147), Protein kinase-like domain (InterPro:IPR011009); BEST Arabidopsis thaliana protein match is: Protein kinase superfamily protein (TAIR:AT1G65950.1); Has 9031 Blast hits to 8998 proteins in 1777 species: Archae - 124; Bacteria - 4320; Metazoa - 397; Fungi - 498; Plants - 701; Viruses - 9; Other Eukaryotes - 2982 (source:…
	Solyc10g061890	2.59945	0.0318665	Unknown Protein (AHRD V1)	-	-	-	-
	Solyc02g092530	2.50383	0.00130128	Formamidase (AHRD V1 **** B9VXW6_LUPAL)%3B contains Interpro domain(s) IPR004304 Acetamidase/Formamidase	AT4G37560.1	Acetamidase/Formamidase family protein	0	Acetamidase/Formamidase family protein; FUNCTIONS IN: formamidase activity, hydrolase activity, acting on carbon-nitrogen (but not peptide) bonds, in linear amides; INVOLVED IN: metabolic process; LOCATED IN: cellular_component unknown; EXPRESSED IN: 22 plant structures; EXPRESSED DURING: 13 growth stages; CONTAINS InterPro DOMAIN/s: Acetamidase/Formamidase (InterPro:IPR004304); BEST Arabidopsis …
	Solyc12g057160	2.47044	2.16621e-05	Unknown Protein (AHRD V1)	-	-	-	-
	Solyc08g076520	2.45695	8.66334e-05	Unknown Protein (AHRD V1)	AT2G35470.1	0	0	unknown protein; Has 25 Blast hits to 25 proteins in 8 species: Archae - 0; Bacteria - 0; Metazoa - 0; Fungi - 0; Plants - 25; Viruses - 0; Other Eukaryotes - 0 (source: NCBI BLink).
	Solyc09g083440	2.42405	0.0428799	Proteinase inhibitor I (AHRD V1 ***- Q53X28_SOLTU)%3B contains Interpro domain(s) IPR000864 Proteinase inhibitor I13%2C potato inhibitor I	AT2G38870.1	Serine protease inhibitor, potato inhibitor I-type family protein	Predicted to encode a PR (pathogenesis-related) peptide that belongs to the PR-6 proteinase inhibitor family. Six putative PR-6-type protein encoding genes are found in Arabidopsis: At2g38900, At2g38870, At5g43570, At5g43580, At3g50020 and At3g46860.	Serine protease inhibitor, potato inhibitor I-type family protein; FUNCTIONS IN: serine-type endopeptidase inhibitor activity; INVOLVED IN: defense response to fungus, response to wounding; LOCATED IN: cell wall; EXPRESSED IN: 21 plant structures; EXPRESSED DURING: 13 growth stages; CONTAINS InterPro DOMAIN/s: Proteinase inhibitor I13, potato inhibitor I (InterPro:IPR000864); BEST Arabidopsis tha…
	Solyc06g070930	2.38062	0.0489082	ABC transporter A family member 7 (AHRD V1 ***- AB7A_ARATH)	AT3G47740.1	ABC2 homolog 2	member of ATH subfamily	ABC2 homolog 2 (ATH2); CONTAINS InterPro DOMAIN/s: ATPase, AAA+ type, core (InterPro:IPR003593), ABC transporter-like (InterPro:IPR003439), ABC transporter, conserved site (InterPro:IPR017871); BEST Arabidopsis thaliana protein match is: ATP binding cassette subfamily A4 (TAIR:AT3G47750.1); Has 384271 Blast hits to 352930 proteins in 4003 species: Archae - 7236; Bacteria - 304580; Metazoa - 7828;…
	Solyc11g068630	2.37973	0.0289171	Unknown Protein (AHRD V1)	-	-	-	-
	Solyc06g074990	2.29445	0.0279501	Nitrate transporter (AHRD V1 **** O04431_NICPL)%3B contains Interpro domain(s) IPR016196 Major facilitator superfamily%2C general substrate transporter	AT5G60770.1	nitrate transporter 2.4	member of High affinity nitrate transporter family	nitrate transporter 2.4 (NRT2.4); FUNCTIONS IN: nitrate transmembrane transporter activity; INVOLVED IN: transmembrane transport; CONTAINS InterPro DOMAIN/s: Major facilitator superfamily (InterPro:IPR020846), Major facilitator superfamily MFS-1 (InterPro:IPR011701), Major facilitator superfamily, general substrate transporter (InterPro:IPR016196); BEST Arabidopsis thaliana protein match is: nitr…
	Solyc10g051120	2.27678	0.0137975	Brain protein 44-like protein (AHRD V1 ***- B6TQE5_MAIZE)%3B contains Interpro domain(s) IPR005336 Uncharacterised protein family UPF0041	AT5G20090.1	Uncharacterised protein family (UPF0041)	0	Uncharacterised protein family (UPF0041); INVOLVED IN: biological_process unknown; LOCATED IN: mitochondrion, plasma membrane, membrane; EXPRESSED IN: 26 plant structures; EXPRESSED DURING: 16 growth stages; CONTAINS InterPro DOMAIN/s: Uncharacterised protein family UPF0041 (InterPro:IPR005336); BEST Arabidopsis thaliana protein match is: Uncharacterised protein family (UPF0041) (TAIR:AT4G14695.1…
	Solyc10g005080	2.25814	0.0021048	Late elongated hypocotyl and circadian clock associated-1-like	AT2G46830.1	circadian clock associated 1	Encodes a transcriptional repressor that performs overlapping functions with LHY in a regulatory feedback loop that is closely associated with the circadian oscillator of Arabidopsis. Binds to the evening element in the promoter of TOC1 and represses TOC1 transcription. CCA1 and LHY colocalize in the nucleus and form heterodimers in vivo. CCA1 and LHY function synergistically in regulating circad…	circadian clock associated 1 (CCA1); CONTAINS InterPro DOMAIN/s: SANT, DNA-binding (InterPro:IPR001005), Myb, DNA-binding (InterPro:IPR014778), Homeodomain-like (InterPro:IPR009057), Myb-like DNA-binding domain, SHAQKYF class (InterPro:IPR006447), HTH transcriptional regulator, Myb-type, DNA-binding (InterPro:IPR017930); BEST Arabidopsis thaliana protein match is: Homeodomain-like superfamily pro…
	Solyc12g057150	2.24121	4.99241e-06	Unknown Protein (AHRD V1)	-	-	-	-
	Solyc10g039250	2.24104	0.0129845	Unknown Protein (AHRD V1)	-	-	-	-
	Solyc04g077360	2.2358	0.00377869	Serine/threonine-protein kinase receptor (AHRD V1 **** B6U2B7_MAIZE)%3B contains Interpro domain(s) IPR002290 Serine/threonine protein kinase	AT4G27290.1	S-locus lectin protein kinase family protein	0	S-locus lectin protein kinase family protein; FUNCTIONS IN: sugar binding, protein serine/threonine kinase activity, protein kinase activity, ATP binding; INVOLVED IN: protein amino acid phosphorylation, recognition of pollen; LOCATED IN: endomembrane system; CONTAINS InterPro DOMAIN/s: Curculin-like (mannose-binding) lectin (InterPro:IPR001480), Apple-like (InterPro:IPR003609), PAN-2 domain (Int…
	Solyc01g107400	2.22916	4.16482e-05	Indole-3-acetic acid-amido synthetase GH3.8 (AHRD V1 ***- B6U4E2_MAIZE)	AT2G14960.1	Auxin-responsive GH3 family protein	encodes a protein similar to IAA-amido synthases. Lines carrying an insertion in this gene are hypersensitive to auxin.	GH3.1; CONTAINS InterPro DOMAIN/s: GH3 auxin-responsive promoter (InterPro:IPR004993); BEST Arabidopsis thaliana protein match is: Auxin-responsive GH3 family protein (TAIR:AT4G37390.1); Has 1628 Blast hits to 1412 proteins in 230 species: Archae - 1; Bacteria - 595; Metazoa - 55; Fungi - 2; Plants - 676; Viruses - 0; Other Eukaryotes - 299 (source: NCBI BLink).
	Solyc07g052990	2.21897	4.85333e-05	Unknown Protein (AHRD V1)	AT3G09280.1	0	0	unknown protein; FUNCTIONS IN: molecular_function unknown; INVOLVED IN: biological_process unknown; LOCATED IN: endomembrane system; EXPRESSED IN: root; Has 31 Blast hits to 31 proteins in 9 species: Archae - 0; Bacteria - 0; Metazoa - 0; Fungi - 0; Plants - 31; Viruses - 0; Other Eukaryotes - 0 (source: NCBI BLink).
	Solyc08g007850	2.20005	0.0488845	Unknown Protein (AHRD V1)	-	-	-	-
	Solyc03g005770	2.19496	0.000913283	Chlorophyll a-b binding protein 3C-like (AHRD V1 **** Q2XTE0_SOLTU)%3B contains Interpro domain(s) IPR001344 Chlorophyll A-B binding protein	AT1G29930.1	chlorophyll A/B binding protein 1	Subunit of light-harvesting complex II (LHCII),which absorbs light and transfers energy to the photosynthetic reaction center.	chlorophyll A/B binding protein 1 (CAB1); FUNCTIONS IN: chlorophyll binding; INVOLVED IN: photosynthesis; LOCATED IN: light-harvesting complex, thylakoid, chloroplast thylakoid membrane, chloroplast; EXPRESSED IN: guard cell, juvenile leaf, cultured cell; CONTAINS InterPro DOMAIN/s: Chlorophyll A-B binding protein (InterPro:IPR001344); BEST Arabidopsis thaliana protein match is: chlorophyll A/B b…
	Solyc01g066910	2.18906	0.0385203	PVR3-like protein (AHRD V1 ***- B6TYX6_MAIZE)%3B contains Interpro domain(s) IPR003612 Plant lipid transfer protein/seed storage/trypsin-alpha amylase inhibitor	AT5G48485.1	Bifunctional inhibitor/lipid-transfer protein/seed storage 2S albumin superfamily protein	encodes a putative apoplastic lipid transfer protein that is involved in systemic acquired resistance. Mutants in this gene exhibit wild-type local resistance to avirulent and virulent Pseudomonas syringae, but pathogenesis-related gene expression is abolished in uninoculated distant leaves and fail to develop SAR to virulent Pseudomonas or Peronospora parasitica.	DEFECTIVE IN INDUCED RESISTANCE 1 (DIR1); FUNCTIONS IN: lipid binding, lipid transporter activity; INVOLVED IN: systemic acquired resistance, lipid transport; LOCATED IN: endomembrane system; EXPRESSED IN: 22 plant structures; EXPRESSED DURING: 13 growth stages; CONTAINS InterPro DOMAIN/s: Bifunctional inhibitor/plant lipid transfer protein/seed storage (InterPro:IPR016140), Plant lipid transfer …
	Solyc06g063300	2.1678	0.0250856	Kelch-domain-containing protein (AHRD V1 *--- C5FLF8_NANOT)%3B contains Interpro domain(s) IPR015915 Kelch-type beta propeller	AT1G51550.1	Kelch repeat-containing F-box family protein	0	Kelch repeat-containing F-box family protein; FUNCTIONS IN: ubiquitin-protein ligase activity; INVOLVED IN: ubiquitin-dependent protein catabolic process; LOCATED IN: chloroplast; EXPRESSED IN: 22 plant structures; EXPRESSED DURING: 11 growth stages; CONTAINS InterPro DOMAIN/s: F-box domain, cyclin-like (InterPro:IPR001810), F-box domain, Skp2-like (InterPro:IPR022364), Galactose oxidase/kelch, b…
	Solyc07g063640	2.16756	0.0370253	Wound induced protein (AHRD V1 ***- B6SKC8_MAIZE)	AT4G10265.1	Wound-responsive family protein	0	Wound-responsive family protein; CONTAINS InterPro DOMAIN/s: Protein of unknown function wound-induced (InterPro:IPR022251); BEST Arabidopsis thaliana protein match is: Wound-responsive family protein (TAIR:AT4G10270.1); Has 164 Blast hits to 163 proteins in 16 species: Archae - 0; Bacteria - 0; Metazoa - 0; Fungi - 0; Plants - 164; Viruses - 0; Other Eukaryotes - 0 (source: NCBI BLink).
	Solyc12g098720	2.15421	0.00579657	ATP synthase subunit H family protein (AHRD V1 ***- D7MKG2_ARALY)%3B contains Interpro domain(s) IPR008389 ATPase%2C V0 complex%2C subunit E	AT5G55290.1	ATPase, V0 complex, subunit E	0	ATPase, V0 complex, subunit E; FUNCTIONS IN: hydrogen ion transmembrane transporter activity; INVOLVED IN: ATP hydrolysis coupled proton transport; LOCATED IN: vacuole; EXPRESSED IN: 24 plant structures; EXPRESSED DURING: 15 growth stages; CONTAINS InterPro DOMAIN/s: ATPase, V0 complex, subunit E (InterPro:IPR008389); BEST Arabidopsis thaliana protein match is: ATPase, V0 complex, subunit E (TAIR…
	Solyc01g065510	2.14777	0.0103322	Unknown Protein (AHRD V1)	AT3G13225.2	WW domain-containing protein	0	WW domain-containing protein; CONTAINS InterPro DOMAIN/s: WW/Rsp5/WWP (InterPro:IPR001202); Has 1723 Blast hits to 1069 proteins in 210 species: Archae - 2; Bacteria - 74; Metazoa - 564; Fungi - 222; Plants - 86; Viruses - 6; Other Eukaryotes - 769 (source: NCBI BLink).
	Solyc04g076480	2.14058	0.0156152	Serine/threonine-protein kinase B-raf (AHRD V1 *-** BRAF_COTJA)%3B contains Interpro domain(s) IPR002290 Serine/threonine protein kinase	AT4G24480.1	Protein kinase superfamily protein	0	Protein kinase superfamily protein; FUNCTIONS IN: protein serine/threonine/tyrosine kinase activity, kinase activity; INVOLVED IN: protein amino acid phosphorylation; LOCATED IN: cellular_component unknown; EXPRESSED IN: 10 plant structures; EXPRESSED DURING: 4 anthesis, LP.10 ten leaves visible, petal differentiation and expansion stage, LP.12 twelve leaves visible; CONTAINS InterPro DOMAIN/s: P…
	Solyc07g064200	2.13796	0.0251137	COBRA-like protein (AHRD V1 ***- Q655F2_ORYSJ)%3B contains Interpro domain(s) IPR006918 Glycosyl-phosphatidyl inositol-anchored%2C plant	AT3G20580.1	COBRA-like protein 10 precursor	0	COBRA-like protein 10 precursor (COBL10); CONTAINS InterPro DOMAIN/s: Glycosyl-phosphatidyl inositol-anchored, plant (InterPro:IPR006918); BEST Arabidopsis thaliana protein match is: COBRA-like protein 11 precursor (TAIR:AT4G27110.1); Has 377 Blast hits to 368 proteins in 29 species: Archae - 0; Bacteria - 0; Metazoa - 0; Fungi - 0; Plants - 377; Viruses - 0; Other Eukaryotes - 0 (source: NCBI BL…
	Solyc05g051240	2.11559	1.37962e-05	Aspartic proteinase nepenthesin I (AHRD V1 ***- A9ZMF9_NEPAL)%3B contains Interpro domain(s) IPR001461 Peptidase A1	AT1G66180.1	Eukaryotic aspartyl protease family protein	0	Eukaryotic aspartyl protease family protein; FUNCTIONS IN: aspartic-type endopeptidase activity; INVOLVED IN: proteolysis; LOCATED IN: endomembrane system; EXPRESSED IN: 22 plant structures; EXPRESSED DURING: 13 growth stages; CONTAINS InterPro DOMAIN/s: Peptidase aspartic (InterPro:IPR021109), Peptidase aspartic, catalytic (InterPro:IPR009007), Peptidase A1 (InterPro:IPR001461); BEST Arabidopsis…
	Solyc02g070990	2.11037	0.0072717	Chlorophyll a/b binding protein (AHRD V1 **** Q41422_SOLTU)%3B contains Interpro domain(s) IPR001344 Chlorophyll A-B binding protein	AT1G29930.1	chlorophyll A/B binding protein 1	Subunit of light-harvesting complex II (LHCII),which absorbs light and transfers energy to the photosynthetic reaction center.	chlorophyll A/B binding protein 1 (CAB1); FUNCTIONS IN: chlorophyll binding; INVOLVED IN: photosynthesis; LOCATED IN: light-harvesting complex, thylakoid, chloroplast thylakoid membrane, chloroplast; EXPRESSED IN: guard cell, juvenile leaf, cultured cell; CONTAINS InterPro DOMAIN/s: Chlorophyll A-B binding protein (InterPro:IPR001344); BEST Arabidopsis thaliana protein match is: chlorophyll A/B b…
	Solyc07g032640	2.09906	0.0115147	Oxygen-evolving enhancer protein 1%2C chloroplastic (AHRD V1 ***- PSBO_SOLTU)%3B contains Interpro domain(s) IPR002628 Photosystem II manganese-stabilizing protein PsbO	AT3G50820.1	photosystem II subunit O-2	Encodes a protein which is an extrinsic subunit of photosystem II and which has been proposed to play a central role in stabilization of the catalytic manganese cluster. In <i>Arabidopsis thaliana</i> the PsbO proteins are encoded by two genes: <i>psbO1</i> and <i>psbO2</i>. PsbO2 is the minor isoform in the wild-type. Mutants defective in this gene have been shown to be affected in the dephospho…	photosystem II subunit O-2 (PSBO2); FUNCTIONS IN: oxygen evolving activity, poly(U) RNA binding; INVOLVED IN: photosynthesis, light reaction, photoinhibition, photosystem II assembly, photosystem II stabilization, regulation of protein amino acid dephosphorylation; LOCATED IN: in 9 components; EXPRESSED IN: 24 plant structures; EXPRESSED DURING: 14 growth stages; CONTAINS InterPro DOMAIN/s: Photo…
	Solyc04g074440	2.09674	1.30563e-05	Os06g0220000 protein (Fragment) (AHRD V1 ***- Q0DDJ2_ORYSJ)%3B contains Interpro domain(s) IPR006766 Phosphate-induced protein 1 conserved region	AT4G08950.1	Phosphate-responsive 1 family protein	0	EXORDIUM (EXO); FUNCTIONS IN: molecular_function unknown; INVOLVED IN: response to brassinosteroid stimulus; LOCATED IN: cell wall, plant-type cell wall; EXPRESSED IN: 21 plant structures; EXPRESSED DURING: 13 growth stages; CONTAINS InterPro DOMAIN/s: Phosphate-induced protein 1 (InterPro:IPR006766); BEST Arabidopsis thaliana protein match is: Phosphate-responsive 1 family protein (TAIR:AT1G3514…
	Solyc10g008410	2.0933	0.0221063	RING finger protein 5 (AHRD V1 *-*- B6UBI0_MAIZE)%3B contains Interpro domain(s) IPR018957 Zinc finger%2C C3HC4 RING-type	AT4G03510.1	RING membrane-anchor 1	RMA1 encodes a novel 28 kDa protein with a RING finger motif and a C-terminal membrane-anchoring domain that is involved in the secretory pathway. Has E3 ubiquitin ligase activity.	RING membrane-anchor 1 (RMA1); CONTAINS InterPro DOMAIN/s: Zinc finger, RING-type, conserved site (InterPro:IPR017907), Zinc finger, RING-type (InterPro:IPR001841), Zinc finger, C3HC4 RING-type (InterPro:IPR018957); BEST Arabidopsis thaliana protein match is: RING membrane-anchor 2 (TAIR:AT4G28270.1); Has 3991 Blast hits to 3981 proteins in 266 species: Archae - 0; Bacteria - 0; Metazoa - 2157; F…
	Solyc10g080360	2.09276	0.000305913	Unknown Protein (AHRD V1)	-	-	-	-
	Solyc06g008810	2.08855	0.0481789	Auxin F-box protein 5 (AHRD V1 **-- D7MPH1_ARALY)%3B contains Interpro domain(s) IPR006553 Leucine-rich repeat%2C cysteine-containing subtype	AT3G62980.1	F-box/RNI-like superfamily protein	Encodes an auxin receptor that mediates auxin-regulated transcription. It contains leucine-rich repeats and an F-box and interacts with ASK1, ASK2 and AtCUL1 to form SCF-TIR1, an SCF ubiquitin ligase complex. Related to yeast Grr1p and human SKP2 proteins, involved in ubiquitin-mediated processes. Required for normal response to auxin and repressed in response to flagellin. As part of the SCF com…	TRANSPORT INHIBITOR RESPONSE 1 (TIR1); CONTAINS InterPro DOMAIN/s: F-box domain, cyclin-like (InterPro:IPR001810), F-box domain, Skp2-like (InterPro:IPR022364); BEST Arabidopsis thaliana protein match is: GRR1-like protein 1 (TAIR:AT4G03190.1); Has 30201 Blast hits to 17322 proteins in 780 species: Archae - 12; Bacteria - 1396; Metazoa - 17338; Fungi - 3422; Plants - 5037; Viruses - 0; Other Euka…
	Solyc06g063370	2.08337	5.82354e-05	Chlorophyll a-b binding protein 1A%2C chloroplastic (AHRD V1 ***- CB2A_PYRPY)%3B contains Interpro domain(s) IPR001344 Chlorophyll A-B binding protein	AT4G10340.1	light harvesting complex of photosystem II 5	photosystem II encoding the light-harvesting chlorophyll a/b binding protein CP26 of the antenna system of the photosynthetic apparatus	light harvesting complex of photosystem II 5 (LHCB5); FUNCTIONS IN: chlorophyll binding; INVOLVED IN: response to blue light, response to red light, response to far red light, photosynthesis, nonphotochemical quenching; LOCATED IN: in 9 components; EXPRESSED IN: 29 plant structures; EXPRESSED DURING: 14 growth stages; CONTAINS InterPro DOMAIN/s: Chlorophyll A-B binding protein (InterPro:IPR001344…
	Solyc03g119210	2.06741	0.00758101	Lipid transfer protein (AHRD V1 ***- Q42158_ARATH)%3B contains Interpro domain(s) IPR013770 Plant lipid transfer protein and hydrophobic protein%2C helical	AT3G18280.1	Bifunctional inhibitor/lipid-transfer protein/seed storage 2S albumin superfamily protein	0	Bifunctional inhibitor/lipid-transfer protein/seed storage 2S albumin superfamily protein; FUNCTIONS IN: lipid binding; INVOLVED IN: lipid transport; LOCATED IN: endomembrane system; EXPRESSED IN: 21 plant structures; EXPRESSED DURING: 13 growth stages; CONTAINS InterPro DOMAIN/s: Bifunctional inhibitor/plant lipid transfer protein/seed storage (InterPro:IPR016140), Plant lipid transfer protein/s…
	Solyc03g097560	2.06695	0.000821278	MtN3-like protein (AHRD V1 **-- B4FBY7_MAIZE)%3B contains Interpro domain(s) IPR018179 RAG1-activating protein 1 homologue	AT5G23660.1	homolog of Medicago truncatula MTN3	homolog of the Medicago nodulin MTN3	homolog of Medicago truncatula MTN3 (MTN3); INVOLVED IN: biological_process unknown; LOCATED IN: endomembrane system, integral to membrane, membrane; EXPRESSED IN: 19 plant structures; EXPRESSED DURING: 12 growth stages; CONTAINS InterPro DOMAIN/s: MtN3/saliva-related transmembrane protein, conserved region (InterPro:IPR018169), RAG1-activating protein 1 homologue (InterPro:IPR018179), RAG1-activ…
	Solyc02g082310	2.05797	0.0058873	Receptor-like kinase (AHRD V1 *-*- A7VM55_9VIRI)%3B contains Interpro domain(s) IPR002290 Serine/threonine protein kinase	AT1G49100.1	Leucine-rich repeat protein kinase family protein	0	Leucine-rich repeat protein kinase family protein; FUNCTIONS IN: kinase activity; INVOLVED IN: protein amino acid phosphorylation; LOCATED IN: endomembrane system; CONTAINS InterPro DOMAIN/s: Protein kinase, ATP binding site (InterPro:IPR017441), Serine/threonine-protein kinase domain (InterPro:IPR002290), Leucine-rich repeat (InterPro:IPR001611), Serine-threonine/tyrosine-protein kinase (InterPr…
	Solyc11g045620	2.05196	0.0274052	Unknown Protein (AHRD V1)	-	-	-	-
	Solyc11g022440	2.05059	0.0381944	Unknown Protein (AHRD V1)	-	-	-	-
	Solyc01g100720	2.04681	0.000244483	Importin alpha-1b subunit (AHRD V1 ***- B6T451_MAIZE)%3B contains Interpro domain(s) IPR011989 Armadillo-like helical	AT1G09270.1	importin alpha isoform 4	Protein interacts with Agrobacterium proteins VirD2 and VirE2.	importin alpha isoform 4 (IMPA-4); FUNCTIONS IN: protein transporter activity, binding; INVOLVED IN: intracellular protein transport, symbiont intracellular protein transport in host, host response to induction by symbiont of tumor, nodule or growth in host; LOCATED IN: nucleus, nuclear pore, cytoplasm; EXPRESSED IN: 24 plant structures; EXPRESSED DURING: 15 growth stages; CONTAINS InterPro DOMAI…
	Solyc04g025070	2.03315	0.0406471	Unknown Protein (AHRD V1)	AT2G24840.1	AGAMOUS-like 61	Encodes a member of the Agamous-like family of transcription factors. Localized to the nucleus in the central cell and endosperm of the female gametophyte. Loss of function mutations show reduced female fertility. Fifty percent of ovules have defective central cells with abnormal morphology and patterns of gene expression. Upon fertilization 50% of seeds abort. Using yeast two hybrid assays AGL61…	AGAMOUS-like 61 (AGL61); CONTAINS InterPro DOMAIN/s: Transcription factor, MADS-box (InterPro:IPR002100); BEST Arabidopsis thaliana protein match is: AGAMOUS-like 62 (TAIR:AT5G60440.1); Has 5781 Blast hits to 5781 proteins in 683 species: Archae - 0; Bacteria - 0; Metazoa - 624; Fungi - 302; Plants - 4788; Viruses - 0; Other Eukaryotes - 67 (source: NCBI BLink).
	Solyc07g009530	2.02808	0.0161775	Chitinase (AHRD V1 ***- Q8MD06_LEUGL)%3B contains Interpro domain(s) IPR001002 Chitin-binding%2C type 1	AT3G12500.1	basic chitinase	encodes a basic chitinase involved in ethylene/jasmonic acid mediated signalling pathway during systemic acquired resistance based on expression analyses.	basic chitinase (HCHIB); FUNCTIONS IN: chitinase activity; INVOLVED IN: response to cadmium ion, defense response to fungus, jasmonic acid and ethylene-dependent systemic resistance, ethylene mediated signaling pathway; LOCATED IN: plasma membrane, vacuole; EXPRESSED IN: 10 plant structures; EXPRESSED DURING: LP.06 six leaves visible, LP.04 four leaves visible, 4 anthesis, petal differentiation a…
	Solyc02g069080	2.01228	0.0132857	Unknown Protein (AHRD V1)	AT1G10180.1	0	0	BEST Arabidopsis thaliana protein match is: exocyst complex component 84B (TAIR:AT5G49830.1); Has 132 Blast hits to 132 proteins in 25 species: Archae - 0; Bacteria - 0; Metazoa - 7; Fungi - 0; Plants - 117; Viruses - 0; Other Eukaryotes - 8 (source: NCBI BLink).
	Solyc02g087210	2.01051	0.00434476	Zinc finger AN1 domain-containing stress-associated protein 12 (AHRD V1 ***- SAP12_ARATH)%3B contains Interpro domain(s) IPR000058 Zinc finger%2C AN1-type	AT3G28210.1	zinc finger (AN1-like) family protein	Encodes a putative zinc finger protein (PMZ).	PMZ; FUNCTIONS IN: zinc ion binding; INVOLVED IN: response to abscisic acid stimulus, response to chitin; LOCATED IN: cellular_component unknown; EXPRESSED IN: 12 plant structures; EXPRESSED DURING: 10 growth stages; CONTAINS InterPro DOMAIN/s: Zinc finger, AN1-type (InterPro:IPR000058); BEST Arabidopsis thaliana protein match is: zinc finger (C2H2 type, AN1-like) family protein (TAIR:AT2G41835.1…
	Solyc02g088240	2.00509	0.000562037	Xenotropic and polytropic retrovirus receptor (AHRD V1 **-- B2GU54_XENTR)%3B contains Interpro domain(s) IPR004342 EXS%2C C-terminal	AT3G29060.1	EXS (ERD1/XPR1/SYG1) family protein	0	EXS (ERD1/XPR1/SYG1) family protein; LOCATED IN: integral to membrane; EXPRESSED IN: 6 plant structures; EXPRESSED DURING: L mature pollen stage, M germinated pollen stage, 4 anthesis, petal differentiation and expansion stage; CONTAINS InterPro DOMAIN/s: EXS, C-terminal (InterPro:IPR004342), SPX, N-terminal (InterPro:IPR004331); BEST Arabidopsis thaliana protein match is: EXS (ERD1/XPR1/SYG1) fa…
	Solyc01g111900	1.9951	0.0411844	O-methyltransferase-like protein (AHRD V1 ***- Q9T003_ARATH)%3B contains Interpro domain(s) IPR016461 O-methyltransferase%2C COMT%2C eukaryota	AT4G35160.1	O-methyltransferase family protein	0	O-methyltransferase family protein; FUNCTIONS IN: methyltransferase activity, O-methyltransferase activity, protein dimerization activity; LOCATED IN: cytosol; CONTAINS InterPro DOMAIN/s: Winged helix-turn-helix transcription repressor DNA-binding (InterPro:IPR011991), Plant methyltransferase dimerisation (InterPro:IPR012967), O-methyltransferase, family 2 (InterPro:IPR001077), O-methyltransferas…
	Solyc07g052360	1.98592	0.0456595	Uncharacterized GPI-anchored protein At1g61900 (AHRD V1 ***- UGPI6_ARATH)	AT1G61900.1	0	0	unknown protein; FUNCTIONS IN: molecular_function unknown; INVOLVED IN: biological_process unknown; LOCATED IN: anchored to plasma membrane, plasma membrane, anchored to membrane; EXPRESSED IN: 23 plant structures; EXPRESSED DURING: 13 growth stages; BEST Arabidopsis thaliana protein match is: unknown protein (TAIR:AT2G30700.1); Has 65 Blast hits to 65 proteins in 12 species: Archae - 0; Bacteria…
	Solyc12g013710	1.9718	0.0460021	Protochlorophyllide reductase (AHRD V1 ***- Q8LAV9_ARATH)%3B contains Interpro domain(s) IPR005979 Light-dependent protochlorophyllide reductase	AT5G54190.1	protochlorophyllide oxidoreductase A	light-dependent NADPH:protochlorophyllide oxidoreductase A	protochlorophyllide oxidoreductase A (PORA); FUNCTIONS IN: oxidoreductase activity, protochlorophyllide reductase activity; INVOLVED IN: chlorophyll biosynthetic process, response to ethylene stimulus; LOCATED IN: chloroplast; EXPRESSED IN: 11 plant structures; EXPRESSED DURING: 6 growth stages; CONTAINS InterPro DOMAIN/s: Light-dependent protochlorophyllide reductase (InterPro:IPR005979), NAD(P)…
	Solyc03g005780	1.97169	0.0053851	Chlorophyll a-b binding protein 3C-like (AHRD V1 **** Q2XTE0_SOLTU)%3B contains Interpro domain(s) IPR001344 Chlorophyll A-B binding protein	AT1G29930.1	chlorophyll A/B binding protein 1	Subunit of light-harvesting complex II (LHCII),which absorbs light and transfers energy to the photosynthetic reaction center.	chlorophyll A/B binding protein 1 (CAB1); FUNCTIONS IN: chlorophyll binding; INVOLVED IN: photosynthesis; LOCATED IN: light-harvesting complex, thylakoid, chloroplast thylakoid membrane, chloroplast; EXPRESSED IN: guard cell, juvenile leaf, cultured cell; CONTAINS InterPro DOMAIN/s: Chlorophyll A-B binding protein (InterPro:IPR001344); BEST Arabidopsis thaliana protein match is: chlorophyll A/B b…
	Solyc01g108730	1.96861	0.0338387	Hydrolase alpha/beta fold family protein (AHRD V1 **-* D7LP51_ARALY)	AT2G23620.1	methyl esterase 1	Encodes a protein shown to have carboxylesterase activity, methyl salicylate esterase activity, methyl jasmonate esterase activity, and methyl IAA esterase activity in vitro. MES1 appears to be involved in MeSA hydrolysis in planta. Expression of MES1 can restore systemic acquired resistance in SAR-deficient tobacco plants. This protein does not act on MeGA4, or MEGA9 in vitro.	methyl esterase 1 (MES1); CONTAINS InterPro DOMAIN/s: Alpha/beta hydrolase fold-1 (InterPro:IPR000073); BEST Arabidopsis thaliana protein match is: acetone-cyanohydrin lyase (TAIR:AT2G23600.1); Has 1884 Blast hits to 1883 proteins in 431 species: Archae - 2; Bacteria - 1054; Metazoa - 5; Fungi - 43; Plants - 631; Viruses - 0; Other Eukaryotes - 149 (source: NCBI BLink).
	Solyc07g040670	1.96833	0.0342335	Unknown Protein (AHRD V1)	-	-	-	-
	Solyc00g031490	1.9672	0.0141536	Unknown Protein (AHRD V1)	-	-	-	-
	Solyc08g062340	1.95985	0.0157298	Class II small heat shock protein Le-HSP17.6 (AHRD V1 ***- Q96489_SOLLC)%3B contains Interpro domain(s) IPR002068 Heat shock protein Hsp20	AT5G12020.1	17.6 kDa class II heat shock protein	0	17.6 kDa class II heat shock protein (HSP17.6II); CONTAINS InterPro DOMAIN/s: Heat shock protein Hsp20 (InterPro:IPR002068), HSP20-like chaperone (InterPro:IPR008978); BEST Arabidopsis thaliana protein match is: heat shock protein 17.6A (TAIR:AT5G12030.1); Has 1807 Blast hits to 1807 proteins in 277 species: Archae - 0; Bacteria - 0; Metazoa - 736; Fungi - 347; Plants - 385; Viruses - 0; Other Eu…
	Solyc04g025040	1.94988	0.00085821	Unknown Protein (AHRD V1)	-	-	-	-
	Solyc06g048440	1.94766	0.000356612	GJ14616 (Fragment) (AHRD V1 ***- B4MH79_DROVI)%3B contains Interpro domain(s) IPR010800 Glycine rich	-	-	-	-
	Solyc09g009410	1.94432	0.0223397	WD repeat protein 39 (AHRD V1 **-- C1BHI0_ONCMY)%3B contains Interpro domain(s) IPR020472 G-protein beta WD-40 repeat%2C region	AT2G26060.1	Transducin/WD40 repeat-like superfamily protein	0	embryo defective 1345 (emb1345); CONTAINS InterPro DOMAIN/s: WD40 repeat 2 (InterPro:IPR019782), WD40 repeat, conserved site (InterPro:IPR019775), WD40 repeat (InterPro:IPR001680), G-protein beta WD-40 repeat, region (InterPro:IPR020472), WD40 repeat-like-containing domain (InterPro:IPR011046), WD40-repeat-containing domain (InterPro:IPR017986), WD40/YVTN repeat-like-containing domain (InterPro:I…
	Solyc08g080480	1.92918	0.00996405	Unknown Protein (AHRD V1)%3B contains Interpro domain(s) IPR003612 Plant lipid transfer protein/seed storage/trypsin-alpha amylase inhibitor	AT4G27140.1	seed storage albumin 1	0	seed storage albumin 1 (SESA1); FUNCTIONS IN: lipid binding, nutrient reservoir activity; INVOLVED IN: lipid transport; LOCATED IN: endomembrane system; EXPRESSED IN: shoot apex, leaf apex, leaf; EXPRESSED DURING: LP.06 six leaves visible; CONTAINS InterPro DOMAIN/s: Bifunctional trypsin/alpha-amylase inhibitor (InterPro:IPR013771), Bifunctional inhibitor/plant lipid transfer protein/seed storage…
	Solyc01g014140	1.92561	0.00421563	Hcr9-9D (AHRD V1 ***- O50021_SOLPI)	-	-	-	-
	Solyc08g075930	1.92279	0.0234431	Kinesin-like (AHRD V1 *-*- Q6Z9U4_ORYSJ)	-	-	-	-
	Solyc08g063090	1.92237	6.90862e-05	Delta-6-desaturase (AHRD V1 **** D3YN48_9ERIC)%3B contains Interpro domain(s) IPR012171 Fatty acid/sphingolipid desaturase	AT2G46210.1	Fatty acid/sphingolipid desaturase	0	Fatty acid/sphingolipid desaturase; FUNCTIONS IN: oxidoreductase activity, oxidoreductase activity, acting on paired donors, with oxidation of a pair of donors resulting in the reduction of molecular oxygen to two molecules of water, iron ion binding, heme binding; INVOLVED IN: oxidation reduction, fatty acid biosynthetic process, lipid metabolic process; EXPRESSED IN: 23 plant structures; EXPRES…
	Solyc03g115900	1.91673	0.0333051	Chlorophyll a-b binding protein P4%2C chloroplastic (AHRD V1 ***- CB24_PEA)%3B contains Interpro domain(s) IPR001344 Chlorophyll A-B binding protein	AT3G47470.1	light-harvesting chlorophyll-protein complex I subunit A4	Encodes a chlorophyll a/b-binding protein that is more similar to the PSI Cab proteins than the PSII cab proteins. The predicted protein is about 20 amino acids shorter than most known Cab proteins.	light-harvesting chlorophyll-protein complex I subunit A4 (LHCA4); FUNCTIONS IN: chlorophyll binding; INVOLVED IN: response to karrikin, photosynthesis; LOCATED IN: in 7 components; EXPRESSED IN: 24 plant structures; EXPRESSED DURING: 14 growth stages; CONTAINS InterPro DOMAIN/s: Chlorophyll A-B binding protein (InterPro:IPR001344); BEST Arabidopsis thaliana protein match is: photosystem I light …
	Solyc05g039920	1.90573	0.0329069	Unknown Protein (AHRD V1)	-	-	-	-
	Solyc04g074450	1.89483	6.35503e-05	Phi-1 protein (Fragment) (AHRD V1 ***- Q4LAX0_CAPCH)%3B contains Interpro domain(s) IPR006766 Phosphate-induced protein 1 conserved region	AT4G08950.1	Phosphate-responsive 1 family protein	0	EXORDIUM (EXO); FUNCTIONS IN: molecular_function unknown; INVOLVED IN: response to brassinosteroid stimulus; LOCATED IN: cell wall, plant-type cell wall; EXPRESSED IN: 21 plant structures; EXPRESSED DURING: 13 growth stages; CONTAINS InterPro DOMAIN/s: Phosphate-induced protein 1 (InterPro:IPR006766); BEST Arabidopsis thaliana protein match is: Phosphate-responsive 1 family protein (TAIR:AT1G3514…
	Solyc08g080220	1.89039	0.0143386	DNA-directed RNA polymerase (AHRD V1 ***- A5BZZ3_VITVI)	AT1G63020.1	nuclear RNA polymerase D1A	Encodes one of two alternative largest subunits of a putative plant-specific RNA polymerase IV (aka RNA polymerase D). Required for posttranscriptional gene silencing.	nuclear RNA polymerase D1A (NRPD1A); FUNCTIONS IN: DNA-directed RNA polymerase activity, DNA binding; INVOLVED IN: in 7 processes; LOCATED IN: nucleus, DNA-directed RNA polymerase IV complex; EXPRESSED IN: 9 plant structures; EXPRESSED DURING: 6 growth stages; CONTAINS InterPro DOMAIN/s: RNA polymerase, N-terminal (InterPro:IPR006592), RNA polymerase, alpha subunit (InterPro:IPR000722), RNA polym…
	Solyc01g079660	1.87018	8.9809e-05	Long cell-linked locus protein (AHRD V1 ***- Q946U8_MAIZE)	AT5G38700.1	0	0	unknown protein; FUNCTIONS IN: molecular_function unknown; INVOLVED IN: biological_process unknown; LOCATED IN: mitochondrion; EXPRESSED IN: 10 plant structures; EXPRESSED DURING: LP.04 four leaves visible, LP.10 ten leaves visible, petal differentiation and expansion stage, LP.08 eight leaves visible, LP.12 twelve leaves visible; BEST Arabidopsis thaliana protein match is: unknown protein (TAIR:…
	Solyc00g206460	1.85875	0.000124403	Os06g0220000 protein (Fragment) (AHRD V1 **-- Q0DDJ2_ORYSJ)%3B contains Interpro domain(s) IPR006766 Phosphate-induced protein 1 conserved region	AT4G08950.1	Phosphate-responsive 1 family protein	0	EXORDIUM (EXO); FUNCTIONS IN: molecular_function unknown; INVOLVED IN: response to brassinosteroid stimulus; LOCATED IN: cell wall, plant-type cell wall; EXPRESSED IN: 21 plant structures; EXPRESSED DURING: 13 growth stages; CONTAINS InterPro DOMAIN/s: Phosphate-induced protein 1 (InterPro:IPR006766); BEST Arabidopsis thaliana protein match is: Phosphate-responsive 1 family protein (TAIR:AT1G3514…
	Solyc06g065690	1.85805	0.0327429	Serine/threonine-protein phosphatase 2A regulatory subunit delta 1 isoform (AHRD V1 ***- Q0CAR1_ASPTN)%3B contains Interpro domain(s) IPR002554 Protein phosphatase 2A%2C regulatory B subunit%2C B56	AT5G25510.1	Protein phosphatase 2A regulatory B subunit family protein	0	Protein phosphatase 2A regulatory B subunit family protein; FUNCTIONS IN: protein phosphatase type 2A regulator activity; INVOLVED IN: signal transduction; LOCATED IN: chloroplast, protein phosphatase type 2A complex; EXPRESSED IN: 24 plant structures; EXPRESSED DURING: 15 growth stages; CONTAINS InterPro DOMAIN/s: Protein phosphatase 2A, regulatory B subunit, B56 (InterPro:IPR002554); BEST Arabi…
	Solyc06g068960	1.84771	0.00383599	Calmodulin (AHRD V1 ***- D3PJ43_9MAXI)%3B contains Interpro domain(s) IPR011992 EF-Hand type	AT1G18210.1	Calcium-binding EF-hand family protein	0	Calcium-binding EF-hand family protein; FUNCTIONS IN: calcium ion binding; INVOLVED IN: biological_process unknown; LOCATED IN: plasma membrane, vacuole; EXPRESSED IN: 25 plant structures; EXPRESSED DURING: 13 growth stages; CONTAINS InterPro DOMAIN/s: EF-Hand 1, calcium-binding site (InterPro:IPR018247), EF-HAND 2 (InterPro:IPR018249), EF-hand-like domain (InterPro:IPR011992), Calcium-binding EF…
	Solyc04g071400	1.83379	0.0382677	Nodulin-like protein (AHRD V1 ***- B6TIX8_MAIZE)%3B contains Interpro domain(s) IPR000620 Protein of unknown function DUF6%2C transmembrane	AT1G43650.1	nodulin MtN21 /EamA-like transporter family protein	0	nodulin MtN21 /EamA-like transporter family protein; LOCATED IN: endomembrane system, membrane; EXPRESSED IN: 10 plant structures; EXPRESSED DURING: 7 growth stages; CONTAINS InterPro DOMAIN/s: Protein of unknown function DUF6, transmembrane (InterPro:IPR000620); BEST Arabidopsis thaliana protein match is: nodulin MtN21 /EamA-like transporter family protein (TAIR:AT5G64700.1); Has 3287 Blast hits…
	Solyc02g083880	1.83213	0.00182842	Gibberellin-regulated protein 2 (AHRD V1 *--- B6SKV6_MAIZE)%3B contains Interpro domain(s) IPR003854 Gibberellin regulated protein	AT2G18420.1	Gibberellin-regulated family protein	Encodes a Gibberellin-regulated GASA/GAST/Snakin family protein	Gibberellin-regulated family protein; FUNCTIONS IN: molecular_function unknown; INVOLVED IN: response to gibberellin stimulus; LOCATED IN: endomembrane system; EXPRESSED IN: 6 plant structures; EXPRESSED DURING: C globular stage, petal differentiation and expansion stage; CONTAINS InterPro DOMAIN/s: Gibberellin regulated protein (InterPro:IPR003854); BEST Arabidopsis thaliana protein match is: GA…
	Solyc09g083370	1.82771	0.00598192	30S ribosomal protein S19 (AHRD V1 *-*- RS19_MYCHJ)%3B contains Interpro domain(s) IPR005713 Ribosomal protein S15%2C eukaryotic/archaeal	AT1G04270.1	cytosolic ribosomal protein S15	Encodes cytosolic ribosomal protein S15.	cytosolic ribosomal protein S15 (RPS15); FUNCTIONS IN: structural constituent of ribosome; INVOLVED IN: translation; LOCATED IN: cytosolic small ribosomal subunit, cytosolic ribosome, plasma membrane; EXPRESSED IN: 24 plant structures; EXPRESSED DURING: 14 growth stages; CONTAINS InterPro DOMAIN/s: Ribosomal protein S15, eukaryotic/archaeal (InterPro:IPR005713), Ribosomal protein S19/S15 (InterPr…
	Solyc10g077040	1.82726	0.00222548	Magnesium-protoporphyrin IX monomethyl ester (AHRD V1 **** B9SCF8_RICCO)%3B contains Interpro domain(s) IPR008434 Magnesium-protoporphyrin IX monomethyl ester aerobic oxidative cyclase	AT3G56940.1	dicarboxylate diiron protein, putative (Crd1)	Encodes a putative ZIP protein with varying mRNA accumulation in leaves, stems and roots. Has a consensus carboxylate-bridged di-iron binding site.	COPPER RESPONSE DEFECT 1 (CRD1); FUNCTIONS IN: magnesium-protoporphyrin IX monomethyl ester (oxidative) cyclase activity, DNA binding; INVOLVED IN: chlorophyll biosynthetic process, oxidation reduction, photosynthesis; LOCATED IN: chloroplast thylakoid membrane, chloroplast, chloroplast inner membrane, chloroplast envelope; EXPRESSED IN: 23 plant structures; EXPRESSED DURING: 14 growth stages; CO…
	Solyc04g054830	1.81633	0.0204453	Inositol-1 4 5-trisphosphate 5-phosphatase-like protein (AHRD V1 ***- Q9FJQ6_ARATH)%3B contains Interpro domain(s) IPR000300 Inositol polyphosphate related phosphatase	AT5G65090.1	DNAse I-like superfamily protein	Encodes a protein involved in root hair morphogenesis and tip growth. Required for restricting both the size of the root-hair initiation site and the width of the root hairs during the transition to tip growth, but, apparently, is not required for normal subsequent tip growth.	BRISTLED 1 (BST1); FUNCTIONS IN: hydrolase activity, inositol or phosphatidylinositol phosphatase activity; INVOLVED IN: root epidermal cell differentiation, root hair cell differentiation, cell tip growth; LOCATED IN: cellular_component unknown; EXPRESSED IN: 11 plant structures; EXPRESSED DURING: L mature pollen stage, M germinated pollen stage, 4 anthesis, petal differentiation and expansion s…
	Solyc08g082090	1.81621	0.000450753	Avr9/Cf-9 rapidly elicited protein 194 (AHRD V1 ***- Q9FQZ4_TOBAC)	AT5G41810.1	0	0	unknown protein; BEST Arabidopsis thaliana protein match is: unknown protein (TAIR:AT1G64340.1); Has 876 Blast hits to 690 proteins in 132 species: Archae - 0; Bacteria - 38; Metazoa - 180; Fungi - 112; Plants - 59; Viruses - 2; Other Eukaryotes - 485 (source: NCBI BLink).
	Solyc12g009780	1.81586	0.0439654	LRR receptor-like serine/threonine-protein kinase%2C RLP	AT1G45616.1	receptor like protein 6	0	receptor like protein 6 (RLP6); INVOLVED IN: signal transduction, defense response; LOCATED IN: membrane; EXPRESSED IN: leaf; CONTAINS InterPro DOMAIN/s: Leucine-rich repeat-containing N-terminal domain, type 2 (InterPro:IPR013210), Leucine-rich repeat (InterPro:IPR001611); BEST Arabidopsis thaliana protein match is: receptor like protein 7 (TAIR:AT1G47890.1); Has 122755 Blast hits to 32280 prote…
	Solyc07g064210	1.80522	0.0347226	2S albumin seed storage protein (Fragment) (AHRD V1 -*-- Q7Y1C2_JUGNI)%3B contains Interpro domain(s) IPR003612 Plant lipid transfer protein/seed storage/trypsin-alpha amylase inhibitor	AT5G54740.1	seed storage albumin 5	0	seed storage albumin 5 (SESA5); FUNCTIONS IN: lipid binding, nutrient reservoir activity; INVOLVED IN: lipid transport, pollen development; LOCATED IN: endomembrane system; EXPRESSED IN: shoot apex; CONTAINS InterPro DOMAIN/s: Bifunctional trypsin/alpha-amylase inhibitor (InterPro:IPR013771), Bifunctional inhibitor/plant lipid transfer protein/seed storage (InterPro:IPR016140), Napin/ Bra allerge…
	Solyc10g051210	1.80074	0.00565369	Unknown Protein (AHRD V1)	-	-	-	-
	Solyc03g117500	1.78989	0.026912	VQ motif-containing protein (AHRD V1 ***- D7KX58_ARALY)%3B contains Interpro domain(s) IPR008889 VQ	AT1G80450.1	VQ motif-containing protein	0	VQ motif-containing protein; FUNCTIONS IN: molecular_function unknown; INVOLVED IN: biological_process unknown; LOCATED IN: chloroplast; EXPRESSED IN: 14 plant structures; EXPRESSED DURING: 7 growth stages; CONTAINS InterPro DOMAIN/s: VQ (InterPro:IPR008889); BEST Arabidopsis thaliana protein match is: VQ motif-containing protein (TAIR:AT1G28280.2); Has 128 Blast hits to 128 proteins in 13 specie…
	Solyc03g005580	1.78389	0.0209311	Legumin 11S-globulin (AHRD V1 **-- Q39770_GINBI)%3B contains Interpro domain(s) IPR014710 RmlC-like jelly roll fold	AT5G44120.3	RmlC-like cupins superfamily protein	Encodes a 12S seed storage protein. The Landsberg erecta genome contains another copy of 12S globulin gene, CRA2, which is located tandemly with CRA1. Protein is tyrosine-phosphorylated and its phosphorylation state is modulated in response to ABA in Arabidopsis thaliana seeds.	CRUCIFERINA (CRA1); FUNCTIONS IN: nutrient reservoir activity; INVOLVED IN: response to abscisic acid stimulus; LOCATED IN: endomembrane system; EXPRESSED IN: guard cell, seed; EXPRESSED DURING: seedling growth, seed development stages; CONTAINS InterPro DOMAIN/s: 11-S seed storage protein, conserved site (InterPro:IPR022379), Cupin, RmlC-type (InterPro:IPR011051), Cupin 1 (InterPro:IPR006045), R…
	Solyc03g095820	1.78274	0.0218372	Cell number regulator 13 (AHRD V1 **-- B6SJQ0_MAIZE)%3B contains Interpro domain(s) IPR006461 Protein of unknown function Cys-rich	AT4G35920.1	PLAC8 family protein	Encodes an integral plasma membrane protein. Functionally complements the yeast mid1 mutant, a deficiency of Ca2+ influx. Involved in Ca2+ influx and mechanical sensing in roots. An over-expression line showed increased Ca2+ uptake than the wild type plant. The primary root of a knock-out mutant failed to penetrate a harder agar medium from a softer medium.	mid1-complementing activity 1 (MCA1); CONTAINS InterPro DOMAIN/s: Protein of unknown function Cys-rich (InterPro:IPR006461); BEST Arabidopsis thaliana protein match is: PLAC8 family protein (TAIR:AT2G17780.1); Has 655 Blast hits to 652 proteins in 78 species: Archae - 0; Bacteria - 2; Metazoa - 56; Fungi - 47; Plants - 535; Viruses - 0; Other Eukaryotes - 15 (source: NCBI BLink).
	Solyc02g079520	1.77926	0.0120649	Calcium-binding EF hand family protein (Fragment) (AHRD V1 **-* D7MEH5_ARALY)%3B contains Interpro domain(s) IPR011992 EF-Hand type	AT2G46600.1	Calcium-binding EF-hand family protein	0	Calcium-binding EF-hand family protein; FUNCTIONS IN: calcium ion binding; LOCATED IN: cellular_component unknown; EXPRESSED IN: 24 plant structures; EXPRESSED DURING: 14 growth stages; CONTAINS InterPro DOMAIN/s: EF-Hand 1, calcium-binding site (InterPro:IPR018247), EF-HAND 2 (InterPro:IPR018249), EF-hand-like domain (InterPro:IPR011992); BEST Arabidopsis thaliana protein match is: pinoid-bindin…
	Solyc09g074630	1.77343	0.039848	Phototropic-responsive NPH3 family protein (AHRD V1 **-- D7KCA4_ARALY)%3B contains Interpro domain(s) IPR004249 NPH3	AT1G03010.1	Phototropic-responsive NPH3 family protein	0	Phototropic-responsive NPH3 family protein; FUNCTIONS IN: signal transducer activity; INVOLVED IN: response to light stimulus, pollen tube growth; EXPRESSED IN: leaf apex, inflorescence meristem, cauline leaf, root, flower; EXPRESSED DURING: M germinated pollen stage, petal differentiation and expansion stage; CONTAINS InterPro DOMAIN/s: NPH3 (InterPro:IPR004249), BTB/POZ fold (InterPro:IPR011333…
	Solyc10g083650	1.77115	0.00326821	Peroxiredoxin ahpC/TSA family (AHRD V1 **-- Q1YGN4_MOBAS)%3B contains Interpro domain(s) IPR013740 Redoxin	AT3G52960.1	Thioredoxin superfamily protein	0	Thioredoxin superfamily protein; FUNCTIONS IN: oxidoreductase activity, antioxidant activity; INVOLVED IN: defense response to bacterium, peptidyl-cysteine S-nitrosylation; LOCATED IN: thylakoid, chloroplast stroma, chloroplast, plant-type cell wall; EXPRESSED IN: 25 plant structures; EXPRESSED DURING: 15 growth stages; CONTAINS InterPro DOMAIN/s: Thioredoxin fold (InterPro:IPR012335), Thioredoxi…
	Solyc07g066560	1.7666	0.00245425	Auxin responsive SAUR protein (AHRD V1 *-*- Q1SN26_MEDTR)%3B contains Interpro domain(s) IPR003676 Auxin responsive SAUR protein	AT3G12830.1	SAUR-like auxin-responsive protein family	0	SAUR-like auxin-responsive protein family ; CONTAINS InterPro DOMAIN/s: Auxin responsive SAUR protein (InterPro:IPR003676); BEST Arabidopsis thaliana protein match is: SAUR-like auxin-responsive protein family (TAIR:AT1G56150.1); Has 1206 Blast hits to 1201 proteins in 26 species: Archae - 0; Bacteria - 0; Metazoa - 0; Fungi - 0; Plants - 1205; Viruses - 0; Other Eukaryotes - 1 (source: NCBI BLin…
	Solyc01g106880	1.76244	0.0191404	Ribosomal RNA small subunit methyltransferase E (AHRD V1 ***- C6WZC1_FLAB3)%3B contains Interpro domain(s) IPR006700 Ribosomal RNA small subunit methyltransferase E	AT1G50000.1	methyltransferases	0	methyltransferases; FUNCTIONS IN: methyltransferase activity; INVOLVED IN: rRNA processing; LOCATED IN: chloroplast; EXPRESSED IN: 18 plant structures; EXPRESSED DURING: 9 growth stages; CONTAINS InterPro DOMAIN/s: Pseudouridine synthase/archaeosine transglycosylase-like (InterPro:IPR015947), Ribosomal RNA small subunit methyltransferase E (InterPro:IPR006700); Has 5958 Blast hits to 5958 protein…
	Solyc02g087450	1.75473	0.0427292	Unknown Protein (AHRD V1)	AT1G74860.1	0	0	unknown protein; BEST Arabidopsis thaliana protein match is: unknown protein (TAIR:AT1G19010.1); Has 210 Blast hits to 193 proteins in 61 species: Archae - 0; Bacteria - 9; Metazoa - 75; Fungi - 18; Plants - 58; Viruses - 1; Other Eukaryotes - 49 (source: NCBI BLink).
	Solyc07g041760	1.74807	0.0235302	F-box/LRR-repeat protein 14 (AHRD V1 ***- B5X325_SALSA)%3B contains Interpro domain(s) IPR006553 Leucine-rich repeat%2C cysteine-containing subtype	AT2G06040.1	0	0	CONTAINS InterPro DOMAIN/s: Leucine-rich repeat, cysteine-containing subtype (InterPro:IPR006553); BEST Arabidopsis thaliana protein match is: RNI-like superfamily protein (TAIR:AT5G21900.1); Has 5028 Blast hits to 2547 proteins in 240 species: Archae - 0; Bacteria - 125; Metazoa - 2326; Fungi - 765; Plants - 1373; Viruses - 0; Other Eukaryotes - 439 (source: NCBI BLink).
	Solyc01g087950	1.73793	0.0337398	Serine carboxypeptidase 1 (AHRD V1 **** B6SW38_MAIZE)%3B contains Interpro domain(s) IPR001563 Peptidase S10%2C serine carboxypeptidase	AT3G63470.1	serine carboxypeptidase-like 40	0	serine carboxypeptidase-like 40 (scpl40); FUNCTIONS IN: serine-type carboxypeptidase activity; INVOLVED IN: proteolysis; LOCATED IN: endomembrane system; EXPRESSED IN: 8 plant structures; EXPRESSED DURING: 4 anthesis, C globular stage, petal differentiation and expansion stage; CONTAINS InterPro DOMAIN/s: Peptidase S10, serine carboxypeptidase (InterPro:IPR001563), Peptidase S10, serine carboxype…
	Solyc09g011010	1.73595	0.0160965	One helix protein (AHRD V1 ***- Q84N30_IPONI)	AT5G02120.1	one helix protein	Encodes a one helix protein homologous to cyanobacterial high-light inducible proteins. The protein is localized to the thylakoid membrane and its transcript is transiently induced by exposure to high light conditions.	one helix protein (OHP); FUNCTIONS IN: molecular_function unknown; INVOLVED IN: response to high light intensity; LOCATED IN: chloroplast thylakoid membrane, chloroplast; EXPRESSED IN: 21 plant structures; EXPRESSED DURING: 13 growth stages; Has 58 Blast hits to 58 proteins in 21 species: Archae - 0; Bacteria - 4; Metazoa - 0; Fungi - 0; Plants - 47; Viruses - 0; Other Eukaryotes - 7 (source: NCB…
	Solyc04g053090	1.73337	0.0305776	AT-hook motif nuclear localized protein 2 (AHRD V1 ***- A1A6F0_ORYSJ)%3B contains Interpro domain(s) IPR005175 Protein of unknown function DUF296	AT2G33620.1	AT hook motif DNA-binding family protein	0	AT hook motif DNA-binding family protein; FUNCTIONS IN: DNA binding; LOCATED IN: cytosol; EXPRESSED IN: 25 plant structures; EXPRESSED DURING: 15 growth stages; CONTAINS InterPro DOMAIN/s: Protein of unknown function DUF296 (InterPro:IPR005175), AT hook, DNA-binding motif (InterPro:IPR017956); BEST Arabidopsis thaliana protein match is: AT-hook motif nuclear-localized protein 1 (TAIR:AT4G12080.1)…
	Solyc12g099550	1.73211	0.00127386	F-box family protein (AHRD V1 ***- B9HCS6_POPTR)%3B contains Interpro domain(s) IPR006527 F-box associated	AT4G12560.1	F-box and associated interaction domains-containing protein	Encodes CPR30 (Constitutive Expresser of PR Genes 30), a F-Box protein that functions as a negative regulator of defense response.	CONSTITUTIVE EXPRESSER OF PR GENES 30 (CPR30); CONTAINS InterPro DOMAIN/s: F-box domain, cyclin-like (InterPro:IPR001810), F-box domain, Skp2-like (InterPro:IPR022364), F-box associated domain, type 1 (InterPro:IPR006527), F-box associated interaction domain (InterPro:IPR017451); BEST Arabidopsis thaliana protein match is: F-box associated ubiquitination effector family protein (TAIR:AT4G22390.1)…
	Solyc04g080940	1.73009	0.00788923	Nodulin-like protein (AHRD V1 ***- Q94AP3_ARATH)%3B contains Interpro domain(s) IPR000620 Protein of unknown function DUF6%2C transmembrane	AT1G75500.1	Walls Are Thin 1	An Arabidopsis thaliana homolog of Medicago truncatula NODULIN21 (MtN21). The gene encodes a plant-specific, predicted integral membrane protein and is a member of the Plant-Drug/Metabolite Exporter (P-DME) family (Transporter Classification number: TC 2.A.7.3).	Walls Are Thin 1 (WAT1); INVOLVED IN: positive regulation of auxin metabolic process, positive regulation of tryptophan metabolic process, secondary cell wall biogenesis, unidimensional cell growth; LOCATED IN: plant-type vacuole membrane, plasma membrane, membrane; EXPRESSED IN: 28 plant structures; EXPRESSED DURING: 13 growth stages; CONTAINS InterPro DOMAIN/s: Protein of unknown function DUF6,…
	Solyc11g050710	1.72998	0.0242172	Exocyst complex component protein (AHRD V1 *-*- A8NX01_COPC7)%3B contains Interpro domain(s) IPR009976 Exocyst complex component Sec10	AT5G12370.1	exocyst complex component sec10	0	exocyst complex component sec10 (SEC10); FUNCTIONS IN: molecular_function unknown; INVOLVED IN: exocytosis, vesicle docking; LOCATED IN: plasma membrane, membrane, exocyst; EXPRESSED IN: 24 plant structures; EXPRESSED DURING: 13 growth stages; CONTAINS InterPro DOMAIN/s: Exocyst complex component Sec10 (InterPro:IPR009976); Has 527 Blast hits to 483 proteins in 172 species: Archae - 0; Bacteria -…
	Solyc09g090150	1.72844	0.0470924	Legumin 11S-globulin (AHRD V1 **-- Q39770_GINBI)%3B contains Interpro domain(s) IPR014710 RmlC-like jelly roll fold	AT5G44120.3	RmlC-like cupins superfamily protein	Encodes a 12S seed storage protein. The Landsberg erecta genome contains another copy of 12S globulin gene, CRA2, which is located tandemly with CRA1. Protein is tyrosine-phosphorylated and its phosphorylation state is modulated in response to ABA in Arabidopsis thaliana seeds.	CRUCIFERINA (CRA1); FUNCTIONS IN: nutrient reservoir activity; INVOLVED IN: response to abscisic acid stimulus; LOCATED IN: endomembrane system; EXPRESSED IN: guard cell, seed; EXPRESSED DURING: seedling growth, seed development stages; CONTAINS InterPro DOMAIN/s: 11-S seed storage protein, conserved site (InterPro:IPR022379), Cupin, RmlC-type (InterPro:IPR011051), Cupin 1 (InterPro:IPR006045), R…
	Solyc10g074740	1.72492	0.000840202	Calmodulin-like protein (AHRD V1 ***- Q9ATP2_CENCI)%3B contains Interpro domain(s) IPR011992 EF-Hand type	AT4G20780.1	calmodulin like 42	Calcium sensor involved in trichome branching.	calmodulin like 42 (CML42); FUNCTIONS IN: calcium ion binding; INVOLVED IN: trichome branching; LOCATED IN: cellular_component unknown; EXPRESSED IN: 23 plant structures; EXPRESSED DURING: 13 growth stages; CONTAINS InterPro DOMAIN/s: EF-Hand 1, calcium-binding site (InterPro:IPR018247), EF-HAND 2 (InterPro:IPR018249), EF-hand-like domain (InterPro:IPR011992), Calcium-binding EF-hand (InterPro:IP…
	Solyc11g063490	1.72048	0.0160254	Unknown Protein (AHRD V1)	-	-	-	-
	Solyc03g093600	1.72017	0.049449	Unknown Protein (AHRD V1)	-	-	-	-
	Solyc08g013770	1.71902	0.000846593	F-box family protein (AHRD V1 ***- B9GFH4_POPTR)	AT3G18150.1	RNI-like superfamily protein	0	RNI-like superfamily protein; CONTAINS InterPro DOMAIN/s: F-box domain, cyclin-like (InterPro:IPR001810), F-box domain, Skp2-like (InterPro:IPR022364); BEST Arabidopsis thaliana protein match is: F-box/RNI-like superfamily protein (TAIR:AT3G03360.1); Has 2180 Blast hits to 2140 proteins in 29 species: Archae - 0; Bacteria - 0; Metazoa - 2; Fungi - 0; Plants - 2174; Viruses - 0; Other Eukaryotes -…
	Solyc07g008240	1.7045	0.0322704	Non-symbiotic hemoglobin protein (AHRD V1 ***- Q4VIX3_GOSHI)%3B contains Interpro domain(s) IPR001032 Leghaemoglobin	AT2G16060.1	hemoglobin 1	Encodes a class 1 nonsymbiotic hemoglobin induced by low oxygen levels with very high oxygen affinity. It is not likely to be a hemoglobin transporter because of its extremely high affinity for oxygen.	hemoglobin 1 (HB1); FUNCTIONS IN: oxygen binding; INVOLVED IN: response to hypoxia; LOCATED IN: cell wall, plasma membrane; EXPRESSED IN: 22 plant structures; EXPRESSED DURING: 14 growth stages; CONTAINS InterPro DOMAIN/s: Leghaemoglobin (InterPro:IPR001032), Globin-like (InterPro:IPR009050), Leghaemoglobin, iron-binding site (InterPro:IPR019824), Globin, subset (InterPro:IPR000971), Globin (Inte…
	Solyc09g042700	1.701	0.00344093	Proactivator polypeptide (AHRD V1 **-- C0H9G6_SALSA)%3B contains Interpro domain(s) IPR011001 Saposin-like	AT3G51730.1	saposin B domain-containing protein	0	saposin B domain-containing protein; FUNCTIONS IN: molecular_function unknown; INVOLVED IN: lipid metabolic process; LOCATED IN: vacuole; EXPRESSED IN: 23 plant structures; EXPRESSED DURING: 15 growth stages; CONTAINS InterPro DOMAIN/s: Saposin B (InterPro:IPR008139), Saposin-like (InterPro:IPR011001), Saposin-like type B, 1 (InterPro:IPR007856), Saposin-like type B, 2 (InterPro:IPR008138); BEST …
	Solyc02g094570	1.69644	0.0174676	Receptor-like kinase (AHRD V1 ***- A7VM36_MARPO)%3B contains Interpro domain(s) IPR002290 Serine/threonine protein kinase	AT3G26700.1	Protein kinase superfamily protein	0	Protein kinase superfamily protein; FUNCTIONS IN: protein serine/threonine kinase activity, protein kinase activity, kinase activity, ATP binding; INVOLVED IN: protein amino acid phosphorylation; LOCATED IN: plasma membrane; EXPRESSED IN: 23 plant structures; EXPRESSED DURING: 13 growth stages; CONTAINS InterPro DOMAIN/s: Protein kinase, ATP binding site (InterPro:IPR017441), Serine/threonine-pro…
	Solyc02g090120	1.69587	0.00757879	Unknown Protein (AHRD V1)	AT5G66985.1	0	0	unknown protein; Has 30201 Blast hits to 17322 proteins in 780 species: Archae - 12; Bacteria - 1396; Metazoa - 17338; Fungi - 3422; Plants - 5037; Viruses - 0; Other Eukaryotes - 2996 (source: NCBI BLink).
	Solyc03g026230	1.69269	0.00862142	Multidrug resistance protein mdtK (AHRD V1 *-*- MDTK_ENT38)%3B contains Interpro domain(s) IPR002528 Multi antimicrobial extrusion protein MatE	AT4G23030.1	MATE efflux family protein	0	MATE efflux family protein; FUNCTIONS IN: antiporter activity, drug transmembrane transporter activity, transporter activity; INVOLVED IN: drug transmembrane transport, transmembrane transport; LOCATED IN: membrane; EXPRESSED IN: stem, male gametophyte, flower; EXPRESSED DURING: 4 anthesis; CONTAINS InterPro DOMAIN/s: Multi antimicrobial extrusion protein MatE (InterPro:IPR002528); BEST Arabidops…
	Solyc12g010540	1.69131	0.00569981	NAD dependent epimerase/dehydratase family protein expressed (AHRD V1 ***- Q2MJA7_ORYSJ)%3B contains Interpro domain(s) IPR016040 NAD(P)-binding domain	AT4G30440.1	UDP-D-glucuronate 4-epimerase 1	UDP-D-glucuronate 4-epimerase	UDP-D-glucuronate 4-epimerase 1 (GAE1); FUNCTIONS IN: UDP-glucuronate 4-epimerase activity, catalytic activity; INVOLVED IN: cellular metabolic process, carbohydrate metabolic process, nucleotide-sugar metabolic process, metabolic process; LOCATED IN: cellular_component unknown; EXPRESSED IN: 24 plant structures; EXPRESSED DURING: 15 growth stages; CONTAINS InterPro DOMAIN/s: NAD-dependent epimer…
	Solyc01g099520	1.6871	0.000263839	Rapid alkalinization factor 2 (AHRD V1 **-- Q6TF28_SOLCH)%3B contains Interpro domain(s) IPR008801 Rapid ALkalinization Factor	AT4G15800.1	ralf-like 33	Member of a diversely expressed predicted peptide family showing sequence similarity to tobacco Rapid Alkalinization Factor (RALF), and is believed to play an essential role in the physiology of Arabidopsis. Consists of a single exon and is characterized by a conserved C-terminal motif and N-terminal signal peptide.	ralf-like 33 (RALFL33); CONTAINS InterPro DOMAIN/s: Rapid ALkalinization Factor (InterPro:IPR008801); BEST Arabidopsis thaliana protein match is: rapid alkalinization factor 23 (TAIR:AT3G16570.1); Has 30201 Blast hits to 17322 proteins in 780 species: Archae - 12; Bacteria - 1396; Metazoa - 17338; Fungi - 3422; Plants - 5037; Viruses - 0; Other Eukaryotes - 2996 (source: NCBI BLink).
	Solyc01g065530	1.68247	0.00338501	COBRA-like protein (AHRD V1 ***- Q655F2_ORYSJ)%3B contains Interpro domain(s) IPR006918 Glycosyl-phosphatidyl inositol-anchored%2C plant	AT4G16120.1	COBRA-like protein-7 precursor	putative membrane-anchored cell wall protein	COBRA-like protein-7 precursor (COBL7); FUNCTIONS IN: molecular_function unknown; INVOLVED IN: biological_process unknown; LOCATED IN: anchored to plasma membrane, Golgi apparatus, anchored to membrane; EXPRESSED IN: 25 plant structures; EXPRESSED DURING: 13 growth stages; CONTAINS InterPro DOMAIN/s: Glycosyl-phosphatidyl inositol-anchored, plant (InterPro:IPR006918); BEST Arabidopsis thaliana pr…
	Solyc12g013730	1.68074	0.00584929	LRR receptor-like serine/threonine-protein kinase%2C RLP	AT1G45616.1	receptor like protein 6	0	receptor like protein 6 (RLP6); INVOLVED IN: signal transduction, defense response; LOCATED IN: membrane; EXPRESSED IN: leaf; CONTAINS InterPro DOMAIN/s: Leucine-rich repeat-containing N-terminal domain, type 2 (InterPro:IPR013210), Leucine-rich repeat (InterPro:IPR001611); BEST Arabidopsis thaliana protein match is: receptor like protein 7 (TAIR:AT1G47890.1); Has 122755 Blast hits to 32280 prote…
	Solyc02g032620	1.67676	0.0139395	Unknown Protein (AHRD V1)	-	-	-	-
	Solyc02g088770	1.6744	0.0125833	Mitochondrial carrier protein expressed (AHRD V1 ***- Q6AVS9_ORYSJ)%3B contains Interpro domain(s) IPR001993 Mitochondrial substrate carrier	AT5G66380.1	folate transporter 1	Encodes a folate transporter that is located in the chloroplast envelope and is able to mediate exogenous folate uptake when expressed in E. coli. However, this is not the sole folate transporter for chloroplasts as null mutants of this gene have no discernible phenotype when grown under folate-sufficient conditions and contained wild-type levels of folates in leaves.	folate transporter 1 (FOLT1); CONTAINS InterPro DOMAIN/s: Mitochondrial substrate carrier (InterPro:IPR001993), Mitochondrial substrate/solute carrier (InterPro:IPR018108), Adenine nucleotide translocator 1 (InterPro:IPR002113); BEST Arabidopsis thaliana protein match is: NAD+ transporter 2 (TAIR:AT1G25380.1); Has 30201 Blast hits to 17322 proteins in 780 species: Archae - 12; Bacteria - 1396; Me…
	Solyc00g042640	1.67326	0.0252094	Helicase-like protein (AHRD V1 *-*- Q9AYF0_ORYSJ)%3B contains Interpro domain(s) IPR010285 Protein of unknown function DUF889%2C eukaryote	AT5G28780.1	PIF1 helicase	0	PIF1 helicase; CONTAINS InterPro DOMAIN/s: DNA helicase PIF1, ATP-dependent (InterPro:IPR010285); BEST Arabidopsis thaliana protein match is: PIF1 helicase (TAIR:AT3G51690.1); Has 1364 Blast hits to 1355 proteins in 303 species: Archae - 2; Bacteria - 367; Metazoa - 234; Fungi - 111; Plants - 389; Viruses - 9; Other Eukaryotes - 252 (source: NCBI BLink).
	Solyc06g074810	1.67218	0.020124	Protein SMG8 (AHRD V1 *-*- SMG8_HUMAN)%3B contains Interpro domain(s) IPR019354 Protein of unknown function DUF2146	-	-	-	-
	Solyc07g048090	1.66812	0.0188361	Fasciclin-like arabinogalactan protein 2 (AHRD V1 ***- A9XTK7_GOSHI)%3B contains Interpro domain(s) IPR000782 FAS1 domain	AT2G04780.1	FASCICLIN-like arabinoogalactan 7	fasciclin-like arabinogalactan-protein 7 (Fla7)	FASCICLIN-like arabinoogalactan 7 (FLA7); LOCATED IN: anchored to plasma membrane, plasma membrane, anchored to membrane, membrane; EXPRESSED IN: 22 plant structures; EXPRESSED DURING: 13 growth stages; CONTAINS InterPro DOMAIN/s: FAS1 domain (InterPro:IPR000782); BEST Arabidopsis thaliana protein match is: FASCICLIN-like arabinogalactan 6 (TAIR:AT2G20520.1); Has 713 Blast hits to 707 proteins in…
	Solyc11g012360	1.66777	0.00513883	Sodium-dependent dicarboxylate transporter (AHRD V1 ***- O35055_RAT)%3B contains Interpro domain(s) IPR001898 Sodium/sulphate symporter	AT5G47560.1	tonoplast dicarboxylate transporter	Encodes a tonoplast malate/fumarate transporter.	tonoplast dicarboxylate transporter (TDT); CONTAINS InterPro DOMAIN/s: Sodium/sulphate symporter (InterPro:IPR001898); Has 1807 Blast hits to 1807 proteins in 277 species: Archae - 0; Bacteria - 0; Metazoa - 736; Fungi - 347; Plants - 385; Viruses - 0; Other Eukaryotes - 339 (source: NCBI BLink).
	Solyc05g054460	1.66433	0.0100685	Undecaprenyl-phosphate 4-deoxy-4-formamido-L-arabinose transferase (AHRD V1 **** ARNC_SERP5)%3B contains Interpro domain(s) IPR001173 Glycosyl transferase%2C family 2	AT2G39630.1	Nucleotide-diphospho-sugar transferases superfamily protein	Encodes a putative dolichyl-phosphate &beta;-glucosyltransferase.	Nucleotide-diphospho-sugar transferases superfamily protein; FUNCTIONS IN: transferase activity, transferring glycosyl groups; INVOLVED IN: biosynthetic process, protein amino acid glycosylation; LOCATED IN: endoplasmic reticulum; EXPRESSED IN: 22 plant structures; EXPRESSED DURING: 13 growth stages; CONTAINS InterPro DOMAIN/s: Glycosyl transferase, family 2 (InterPro:IPR001173); BEST Arabidopsis…
	Solyc06g084330	1.66366	0.0273517	Hv711N16.16 (Fragment) (AHRD V1 *--- Q8LLC2_HORVU)%3B contains Interpro domain(s) IPR003864 Protein of unknown function DUF221	AT4G02900.1	ERD (early-responsive to dehydration stress) family protein	0	ERD (early-responsive to dehydration stress) family protein; INVOLVED IN: biological_process unknown; LOCATED IN: endomembrane system, membrane; EXPRESSED IN: 21 plant structures; EXPRESSED DURING: 10 growth stages; CONTAINS InterPro DOMAIN/s: Protein of unknown function DUF221 (InterPro:IPR003864); BEST Arabidopsis thaliana protein match is: ERD (early-responsive to dehydration stress) family pr…
	Solyc05g006810	1.66281	0.0360194	FAD-binding monooxygenase PheA/TfdB family (AHRD V1 ***- A9GSW2_SORC5)%3B contains Interpro domain(s) IPR002938 Monooxygenase%2C FAD-binding	AT1G24340.1	FAD/NAD(P)-binding oxidoreductase family protein	A locus involved in embryogenesis. Mutations in this locus result in embryo lethality.	EMBRYO DEFECTIVE 2421 (EMB2421); FUNCTIONS IN: monooxygenase activity; INVOLVED IN: embryo development ending in seed dormancy; EXPRESSED IN: 23 plant structures; EXPRESSED DURING: 14 growth stages; CONTAINS InterPro DOMAIN/s: Monooxygenase, FAD-binding (InterPro:IPR002938); Has 5711 Blast hits to 5585 proteins in 1112 species: Archae - 4; Bacteria - 3878; Metazoa - 19; Fungi - 944; Plants - 66; …
	Solyc10g080370	1.66263	0.00841044	Unknown Protein (AHRD V1)	-	-	-	-
	Solyc05g024180	1.66013	0.0460516	APO protein 1%2C chloroplastic (AHRD V1 *-*- APO1_ARATH)%3B contains Interpro domain(s) IPR008512 Protein of unknown function DUF794%2C plant	AT1G64810.2	Arabidopsis thaliana protein of unknown function (DUF794)	chloroplast APO1	ACCUMULATION OF PHOTOSYSTEM ONE 1 (APO1); FUNCTIONS IN: molecular_function unknown; INVOLVED IN: biological_process unknown; LOCATED IN: endomembrane system; EXPRESSED IN: 22 plant structures; EXPRESSED DURING: 13 growth stages; CONTAINS InterPro DOMAIN/s: Protein of unknown function DUF794, plant (InterPro:IPR008512); BEST Arabidopsis thaliana protein match is: Arabidopsis thaliana protein of un…
	Solyc02g086920	1.65641	0.01633	Nodulin MtN3 family protein (AHRD V1 **-- D7LYT4_ARALY)%3B contains Interpro domain(s) IPR018179 RAG1-activating protein 1 homologue	AT5G62850.1	Nodulin MtN3 family protein	Encodes a protein that is expressed in vegetative cells of pollen.	VEGETATIVE CELL EXPRESSED1 (AtVEX1); INVOLVED IN: biological_process unknown; LOCATED IN: integral to membrane, membrane; EXPRESSED IN: 8 plant structures; EXPRESSED DURING: L mature pollen stage, M germinated pollen stage, 4 anthesis, petal differentiation and expansion stage; CONTAINS InterPro DOMAIN/s: MtN3/saliva-related transmembrane protein, conserved region (InterPro:IPR018169), RAG1-activ…
	Solyc04g005480	1.6524	0.00344804	Unknown Protein (AHRD V1)	AT2G03440.1	nodulin-related protein 1	Induced at the transcriptional level by Pseudomonas syringae pv. tomato infection.	nodulin-related protein 1 (NRP1); FUNCTIONS IN: molecular_function unknown; INVOLVED IN: response to cold, response to heat, abscisic acid mediated signaling pathway, response to bacterium; LOCATED IN: cellular_component unknown; EXPRESSED IN: 8 plant structures; BEST Arabidopsis thaliana protein match is: unknown protein (TAIR:AT1G13930.2); Has 109 Blast hits to 108 proteins in 42 species: Archa…
	Solyc01g096250	1.65042	0.029574	Unknown Protein (AHRD V1)	AT2G46630.1	0	0	unknown protein; LOCATED IN: chloroplast; EXPRESSED IN: 22 plant structures; EXPRESSED DURING: 13 growth stages; Has 110095 Blast hits to 59224 proteins in 2216 species: Archae - 177; Bacteria - 15429; Metazoa - 38345; Fungi - 18843; Plants - 13341; Viruses - 3084; Other Eukaryotes - 20876 (source: NCBI BLink).
	Solyc08g066520	1.64847	0.00332016	Unknown Protein (AHRD V1)	AT5G11630.1	0	0	unknown protein; FUNCTIONS IN: molecular_function unknown; INVOLVED IN: biological_process unknown; LOCATED IN: chloroplast; EXPRESSED IN: 22 plant structures; EXPRESSED DURING: 13 growth stages; BEST Arabidopsis thaliana protein match is: unknown protein (TAIR:AT4G17310.1); Has 90 Blast hits to 90 proteins in 10 species: Archae - 0; Bacteria - 0; Metazoa - 0; Fungi - 0; Plants - 90; Viruses - 0;…
	Solyc03g032190	1.64838	0.0217467	Cyclin B2 (AHRD V1 **** Q9XGI1_SOLLC)%3B contains Interpro domain(s) IPR014400 Cyclin%2C A/B/D/E	AT1G20610.1	Cyclin B2;3	0	Cyclin B2;3 (CYCB2;3); FUNCTIONS IN: cyclin-dependent protein kinase regulator activity; INVOLVED IN: regulation of cell cycle; LOCATED IN: nucleus; CONTAINS InterPro DOMAIN/s: Cyclin, C-terminal (InterPro:IPR004367), Cyclin-like (InterPro:IPR011028), Cyclin-related (InterPro:IPR013763), Cyclin, N-terminal (InterPro:IPR006671), Cyclin, A/B/D/E (InterPro:IPR014400), Cyclin (InterPro:IPR006670); BE…
	Solyc06g034110	1.63894	0.0333468	Acid phosphatase (AHRD V1 **-- Q53WT2_SOLLC)%3B contains Interpro domain(s) IPR010028 Acid phosphatase%2C plant	AT4G25150.1	HAD superfamily, subfamily IIIB acid phosphatase	0	HAD superfamily, subfamily IIIB acid phosphatase ; FUNCTIONS IN: acid phosphatase activity; INVOLVED IN: biological_process unknown; LOCATED IN: endomembrane system; EXPRESSED IN: 21 plant structures; EXPRESSED DURING: 9 growth stages; CONTAINS InterPro DOMAIN/s: Acid phosphatase (Class B) (InterPro:IPR005519), Vegetative storage protein/acid phosphatase (InterPro:IPR014403), Acid phosphatase, pl…
	Solyc11g067040	1.63893	0.00953164	tRNA(Ile)-lysidine synthase (AHRD V1 *-*- A4YMG0_BRASO)%3B contains Interpro domain(s) IPR012795 Lysidine-tRNA(Ile) synthetase%2C N-terminal	AT3G24560.2	Adenine nucleotide alpha hydrolases-like superfamily protein	novel gene involved in embryogenesis	RASPBERRY 3 (RSY3); FUNCTIONS IN: nucleotide binding, ligase activity, forming carbon-nitrogen bonds, ATP binding; INVOLVED IN: chloroplast organization, suspensor development, embryo development ending in seed dormancy; LOCATED IN: chloroplast; EXPRESSED IN: 21 plant structures; EXPRESSED DURING: 13 growth stages; CONTAINS InterPro DOMAIN/s: Lysidine-tRNA(Ile) synthetase, N-terminal (InterPro:IP…
	Solyc01g006860	1.63606	0.0385666	Co-chaperone HscB-like protein (AHRD V1 ***- A8IK66_CHLRE)%3B contains Interpro domain(s) IPR001623 Heat shock protein DnaJ%2C N-terminal	AT5G06410.1	DNAJ heat shock N-terminal domain-containing protein	0	DNAJ heat shock N-terminal domain-containing protein; FUNCTIONS IN: heat shock protein binding, chaperone binding; INVOLVED IN: protein folding; EXPRESSED IN: 22 plant structures; EXPRESSED DURING: 13 growth stages; CONTAINS InterPro DOMAIN/s: Heat shock cognate protein B, C-terminal oligomerisation (InterPro:IPR009073), Heat shock protein DnaJ, N-terminal (InterPro:IPR001623), Co-chaperone Hsc20…
	Solyc10g062030	1.6352	0.0178085	Unknown Protein (AHRD V1)	-	-	-	-
	Solyc10g081590	1.63361	0.00427115	N6-adenine-specific DNA methyltransferase 2 (AHRD V1 ***- C1C3V5_RANCA)%3B contains Interpro domain(s) IPR019369 N-6 adenine-specific DNA methylase-related%2C eukaryotic	AT3G58470.1	nucleic acid binding;methyltransferases	0	nucleic acid binding;methyltransferases; FUNCTIONS IN: methyltransferase activity, nucleic acid binding; INVOLVED IN: methylation; LOCATED IN: cellular_component unknown; EXPRESSED IN: 21 plant structures; EXPRESSED DURING: 13 growth stages; CONTAINS InterPro DOMAIN/s: DNA methylase, N-6 adenine-specific, eukaryotic (InterPro:IPR019369), DNA methylase, N-6 adenine-specific, conserved site (InterP…
	Solyc01g056400	1.63265	0.0344948	Developmental protein FluG (AHRD V1 ***- C5FZA6_NANOT)	AT3G53180.1	glutamate-ammonia ligases;catalytics;glutamate-ammonia ligases	0	glutamate-ammonia ligases;catalytics;glutamate-ammonia ligases; FUNCTIONS IN: glutamate-ammonia ligase activity, catalytic activity; INVOLVED IN: nitrogen compound metabolic process, N-terminal protein myristoylation, nitrogen fixation, metabolic process, glutamine biosynthetic process; EXPRESSED IN: 23 plant structures; EXPRESSED DURING: 13 growth stages; CONTAINS InterPro DOMAIN/s: Glutamine sy…
	Solyc05g008070	1.63178	0.0135015	Cc-nbs-lrr%2C resistance protein	AT3G46530.1	NB-ARC domain-containing disease resistance protein	Confers resistance to the biotrophic oomycete, Peronospora parasitica. Encodes an NBS-LRR type R protein with a putative amino-terminal leucine zipper. Fungal protein ATR13 induces RPP13 gene expression and disease resistance.	RECOGNITION OF PERONOSPORA PARASITICA 13 (RPP13); FUNCTIONS IN: ATP binding; INVOLVED IN: defense response, incompatible interaction, defense response, plant-type hypersensitive response; LOCATED IN: plasma membrane, cytoplasm; EXPRESSED IN: 22 plant structures; EXPRESSED DURING: 13 growth stages; CONTAINS InterPro DOMAIN/s: NB-ARC (InterPro:IPR002182), Disease resistance protein (InterPro:IPR000…
	Solyc09g082690	1.63152	0.00506234	Early light-induced protein 7 (AHRD V1 ***- B2BJD6_RHOCT)	AT3G22840.1	Chlorophyll A-B binding family protein	Encodes an early light-inducible protein.	EARLY LIGHT-INDUCABLE PROTEIN (ELIP1); BEST Arabidopsis thaliana protein match is: Chlorophyll A-B binding family protein (TAIR:AT4G14690.1); Has 319 Blast hits to 319 proteins in 50 species: Archae - 0; Bacteria - 5; Metazoa - 0; Fungi - 0; Plants - 259; Viruses - 0; Other Eukaryotes - 55 (source: NCBI BLink).
	Solyc12g038430	1.62934	0.00147064	Kinesin-like calmodulin binding protein (AHRD V1 *-*- Q9FQL7_MAIZE)	AT5G65930.3	kinesin-like calmodulin-binding protein (ZWICHEL)	encodes a novel member of the kinesin superfamily of motor proteins. recessive mutations have reduced number of trichome branches.	ZWICHEL (ZWI); CONTAINS InterPro DOMAIN/s: FERM central domain (InterPro:IPR019748), Prismane-like (InterPro:IPR011254), MyTH4 domain (InterPro:IPR000857), Kinesin, motor domain (InterPro:IPR001752), Band 4.1 domain (InterPro:IPR019749), FERM, N-terminal (InterPro:IPR018979), Kinesin, motor region, conserved site (InterPro:IPR019821), FERM/acyl-CoA-binding protein, 3-helical bundle (InterPro:IPR0…
	Solyc05g010020	1.6283	0.013207	Unknown Protein (AHRD V1)	-	-	-	-
	Solyc01g099560	1.62809	0.0254164	Carbonyl reductase 3 (AHRD V1 **** B6TRS7_MAIZE)%3B contains Interpro domain(s) IPR002347 Glucose/ribitol dehydrogenase	AT3G61220.2	NAD(P)-binding Rossmann-fold superfamily protein	0	NAD(P)-binding Rossmann-fold superfamily protein; CONTAINS InterPro DOMAIN/s: NAD(P)-binding domain (InterPro:IPR016040), Glucose/ribitol dehydrogenase (InterPro:IPR002347), Short-chain dehydrogenase/reductase SDR (InterPro:IPR002198); BEST Arabidopsis thaliana protein match is: NAD(P)-binding Rossmann-fold superfamily protein (TAIR:AT2G24190.2).
	Solyc03g118810	1.6266	0.000508264	Calmodulin (AHRD V1 ***- D8TKN5_VOLCA)%3B contains Interpro domain(s) IPR003299 Flagellar calcium-binding protein (calflagin)	AT1G18210.1	Calcium-binding EF-hand family protein	0	Calcium-binding EF-hand family protein; FUNCTIONS IN: calcium ion binding; INVOLVED IN: biological_process unknown; LOCATED IN: plasma membrane, vacuole; EXPRESSED IN: 25 plant structures; EXPRESSED DURING: 13 growth stages; CONTAINS InterPro DOMAIN/s: EF-Hand 1, calcium-binding site (InterPro:IPR018247), EF-HAND 2 (InterPro:IPR018249), EF-hand-like domain (InterPro:IPR011992), Calcium-binding EF…
	Solyc08g075360	1.62458	0.0264599	Zinc import ATP-binding protein ZnuC (AHRD V1 *-*- ZNUC_RICFE)%3B contains Interpro domain(s) IPR013283 ABC transporter%2C ABCE	AT4G19210.1	RNAse l inhibitor protein 2	member of RLI subfamily	RNAse l inhibitor protein 2 (RLI2); FUNCTIONS IN: transporter activity; EXPRESSED IN: 26 plant structures; EXPRESSED DURING: 15 growth stages; CONTAINS InterPro DOMAIN/s: ABC transporter-like (InterPro:IPR003439), 4Fe-4S binding domain (InterPro:IPR001450), ATPase, AAA+ type, core (InterPro:IPR003593), 4Fe-4S ferredoxin, iron-sulpur binding domain (InterPro:IPR017896), 4Fe-4S ferredoxin, iron-sul…
	Solyc10g007690	1.62097	0.001424	Chlorophyll a-b binding protein 8%2C chloroplastic (AHRD V1 ***- CB13_SOLLC)%3B contains Interpro domain(s) IPR001344 Chlorophyll A-B binding protein	AT1G61520.1	photosystem I light harvesting complex gene 3	PSI type III chlorophyll a/b-binding protein (Lhca3*1)	photosystem I light harvesting complex gene 3 (LHCA3); FUNCTIONS IN: chlorophyll binding; INVOLVED IN: photosynthesis, light harvesting, photosynthesis; LOCATED IN: in 6 components; EXPRESSED IN: 24 plant structures; EXPRESSED DURING: 15 growth stages; CONTAINS InterPro DOMAIN/s: Chlorophyll A-B binding protein (InterPro:IPR001344); BEST Arabidopsis thaliana protein match is: photosystem I light …
	Solyc04g049920	1.62007	0.0181539	RNA binding protein-like (AHRD V1 **-- Q8LFQ5_ARATH)%3B contains Interpro domain(s) IPR000504 RNA recognition motif%2C RNP-1	AT3G54770.1	RNA-binding (RRM/RBD/RNP motifs) family protein	0	RNA-binding (RRM/RBD/RNP motifs) family protein; FUNCTIONS IN: RNA binding, nucleotide binding, nucleic acid binding; LOCATED IN: cellular_component unknown; EXPRESSED IN: root, gynoecium, carpel, stamen; EXPRESSED DURING: petal differentiation and expansion stage; CONTAINS InterPro DOMAIN/s: RNA recognition motif, RNP-1 (InterPro:IPR000504), Nucleotide-binding, alpha-beta plait (InterPro:IPR0126…
	Solyc03g025190	1.61927	0.04636	Multidrug resistance protein mdtK (AHRD V1 **-- MDTK_YERP3)%3B contains Interpro domain(s) IPR002528 Multi antimicrobial extrusion protein MatE	AT4G00350.1	MATE efflux family protein	0	MATE efflux family protein; FUNCTIONS IN: antiporter activity, drug transmembrane transporter activity, transporter activity; INVOLVED IN: drug transmembrane transport, transmembrane transport; LOCATED IN: membrane; EXPRESSED IN: 9 plant structures; EXPRESSED DURING: L mature pollen stage, M germinated pollen stage, 4 anthesis, C globular stage, petal differentiation and expansion stage; CONTAINS…
	Solyc08g066370	1.61875	0.0307795	Serine/threonine-protein phosphatase 7 long form homolog (AHRD V1 **-- PPP7L_ARATH)%3B contains Interpro domain(s) IPR019557 Aminotransferase-like%2C plant mobile domain	AT1G48120.1	hydrolases;protein serine/threonine phosphatases	0	hydrolases;protein serine/threonine phosphatases; FUNCTIONS IN: hydrolase activity, protein serine/threonine phosphatase activity; INVOLVED IN: biological_process unknown; LOCATED IN: cellular_component unknown; EXPRESSED IN: 21 plant structures; EXPRESSED DURING: 12 growth stages; CONTAINS InterPro DOMAIN/s: Metallophosphoesterase (InterPro:IPR004843), Aminotransferase-like, plant mobile domain …
	Solyc02g094000	1.61627	0.000784261	Calmodulin-like protein (AHRD V1 ***- Q0VJ70_DATME)%3B contains Interpro domain(s) IPR011992 EF-Hand type	AT1G76650.1	calmodulin-like 38	0	calmodulin-like 38 (CML38); FUNCTIONS IN: calcium ion binding; INVOLVED IN: response to wounding; LOCATED IN: plasma membrane; EXPRESSED IN: 19 plant structures; EXPRESSED DURING: 12 growth stages; CONTAINS InterPro DOMAIN/s: EF-Hand 1, calcium-binding site (InterPro:IPR018247), EF-HAND 2 (InterPro:IPR018249), Calcium-binding EF-hand (InterPro:IPR002048), EF-hand-like domain (InterPro:IPR011992);…
	Solyc08g082160	1.61529	0.00199225	Unknown Protein (AHRD V1)	AT2G19170.1	subtilisin-like serine protease 3	Encodes a novel subtilisin-like serine protease.	subtilisin-like serine protease 3 (SLP3); FUNCTIONS IN: serine-type peptidase activity; INVOLVED IN: proteolysis, negative regulation of catalytic activity; LOCATED IN: middle lamella-containing extracellular matrix; EXPRESSED IN: 22 plant structures; EXPRESSED DURING: 13 growth stages; CONTAINS InterPro DOMAIN/s: Protease-associated PA (InterPro:IPR003137), Proteinase inhibitor, propeptide (Inte…
	Solyc01g097970	1.61219	0.00700954	Deoxyuridine 5%26apos-triphosphate nucleotidohydrolase (AHRD V1 ***- C1E7B9_9CHLO)%3B contains Interpro domain(s) IPR008181 DeoxyUTP pyrophosphatase subfamily 1	AT3G46940.1	DUTP-PYROPHOSPHATASE-LIKE 1	0	DUTP-PYROPHOSPHATASE-LIKE 1 (DUT1); FUNCTIONS IN: hydrolase activity, dUTP diphosphatase activity; INVOLVED IN: DNA repair, 2'-deoxyribonucleotide metabolic process; LOCATED IN: cellular_component unknown; EXPRESSED IN: 22 plant structures; EXPRESSED DURING: 13 growth stages; CONTAINS InterPro DOMAIN/s: DeoxyUTP pyrophosphatase domain, subfamily 1, (InterPro:IPR008181), DeoxyUTP pyrophosphatase d…
	Solyc01g010850	1.60194	0.00980011	Unknown Protein (AHRD V1)	-	-	-	-
	Solyc01g097220	1.59874	0.0376574	Ankyrin repeat protein-like (AHRD V1 ***- Q6K268_ORYSJ)%3B contains Interpro domain(s) IPR002110 Ankyrin	AT3G04710.1	ankyrin repeat family protein	0	ankyrin repeat family protein; FUNCTIONS IN: binding; INVOLVED IN: biological_process unknown; LOCATED IN: cellular_component unknown; EXPRESSED IN: 22 plant structures; EXPRESSED DURING: 14 growth stages; CONTAINS InterPro DOMAIN/s: Tetratricopeptide-like helical (InterPro:IPR011990), Ankyrin repeat-containing domain (InterPro:IPR020683), Tetratricopeptide repeat-containing (InterPro:IPR013026),…
	Solyc06g083340	1.59841	0.0331933	Wound-induced basic protein (AHRD V1 ***- PR4_PHAVU)%3B contains Interpro domain(s) IPR012643 Wound-inducible basic	AT3G07230.1	wound-responsive protein-related	0	wound-responsive protein-related; CONTAINS InterPro DOMAIN/s: Wound-inducible basic (InterPro:IPR012643); Has 27 Blast hits to 27 proteins in 9 species: Archae - 0; Bacteria - 0; Metazoa - 0; Fungi - 0; Plants - 27; Viruses - 0; Other Eukaryotes - 0 (source: NCBI BLink).
	Solyc01g097420	1.59055	0.00779437	Calcium ATPase (AHRD V1 ***- D5JXY5_NICBE)%3B contains Interpro domain(s) IPR001757 ATPase%2C P-type%2C K/Mg/Cd/Cu/Zn/Na/Ca/Na/H-transporter	AT3G63380.1	ATPase E1-E2 type family protein / haloacid dehalogenase-like hydrolase family protein	0	ATPase E1-E2 type family protein / haloacid dehalogenase-like hydrolase family protein; FUNCTIONS IN: calcium-transporting ATPase activity, calmodulin binding; INVOLVED IN: calcium ion transport, cation transport, metabolic process, ATP biosynthetic process; LOCATED IN: membrane; EXPRESSED IN: 11 plant structures; EXPRESSED DURING: LP.06 six leaves visible, LP.04 four leaves visible, 4 anthesis, …
	Solyc05g012120	1.58903	0.00286635	Ribosome maturation factor rimP (AHRD V1 *-*- RIMP_LEPIN)%3B contains Interpro domain(s) IPR003728 Uncharacterised protein family UPF0090	AT1G69210.1	Uncharacterised protein family UPF0090	0	Uncharacterised protein family UPF0090; CONTAINS InterPro DOMAIN/s: Uncharacterised protein family UPF0090 (InterPro:IPR003728); BEST Arabidopsis thaliana protein match is: Uncharacterised protein family UPF0090 (TAIR:AT1G77122.1); Has 169 Blast hits to 169 proteins in 64 species: Archae - 0; Bacteria - 102; Metazoa - 0; Fungi - 0; Plants - 61; Viruses - 0; Other Eukaryotes - 6 (source: NCBI BLin…
	Solyc12g041890	1.58768	0.00594761	Non-structural maintenance of chromosome element 4 (AHRD V1 *--- B6K0D9_SCHJY)%3B contains Interpro domain(s) IPR014854 Nse4	AT1G51130.1	Nse4, component of Smc5/6 DNA repair complex	0	Nse4, component of Smc5/6 DNA repair complex; CONTAINS InterPro DOMAIN/s: Nse4 (InterPro:IPR014854); BEST Arabidopsis thaliana protein match is: Nse4, component of Smc5/6 DNA repair complex (TAIR:AT3G20760.1); Has 297 Blast hits to 295 proteins in 132 species: Archae - 0; Bacteria - 0; Metazoa - 72; Fungi - 132; Plants - 74; Viruses - 0; Other Eukaryotes - 19 (source: NCBI BLink).
	Solyc07g007270	1.58373	0.025052	Unknown Protein (AHRD V1)	-	-	-	-
	Solyc05g042060	1.58321	0.0322926	Unknown Protein (AHRD V1)	-	-	-	-
	Solyc04g074410	1.58302	0.00208962	Os06g0220000 protein (Fragment) (AHRD V1 ***- Q0DDJ2_ORYSJ)%3B contains Interpro domain(s) IPR006766 Phosphate-induced protein 1 conserved region	AT4G08950.1	Phosphate-responsive 1 family protein	0	EXORDIUM (EXO); FUNCTIONS IN: molecular_function unknown; INVOLVED IN: response to brassinosteroid stimulus; LOCATED IN: cell wall, plant-type cell wall; EXPRESSED IN: 21 plant structures; EXPRESSED DURING: 13 growth stages; CONTAINS InterPro DOMAIN/s: Phosphate-induced protein 1 (InterPro:IPR006766); BEST Arabidopsis thaliana protein match is: Phosphate-responsive 1 family protein (TAIR:AT1G3514…
	Solyc12g082720	1.58055	0.0487568	Unknown Protein (AHRD V1)	-	-	-	-
	Solyc08g076130	1.58012	0.0450114	Vacuolar protein sorting protein 25 (AHRD V1 ***- B6SHU1_MAIZE)%3B contains Interpro domain(s) IPR008570 ESCRT-II complex%2C vps25 subunit	AT4G19003.2	E2F/DP family winged-helix DNA-binding domain	0	VPS25; CONTAINS InterPro DOMAIN/s: ESCRT-II complex, vps25 subunit, N-terminal winged helix (InterPro:IPR014041), ESCRT-II complex, vps25 subunit, C-terminal winged helix (InterPro:IPR014040), ESCRT-II complex, vps25 subunit (InterPro:IPR008570); Has 35333 Blast hits to 34131 proteins in 2444 species: Archae - 798; Bacteria - 22429; Metazoa - 974; Fungi - 991; Plants - 531; Viruses - 0; Other Euk…
	Solyc11g072100	1.57967	0.000698814	1-AMINOCYCLOPROPANE-1-CARBOXYLATE OXIDASE-like protein (AHRD V1 **-- Q94CL5_ARATH)%3B contains Interpro domain(s) IPR005123 Oxoglutarate and iron-dependent oxygenase	AT1G55290.1	2-oxoglutarate (2OG) and Fe(II)-dependent oxygenase superfamily protein	encodes a protein whose sequence is similar to oxidoreductase, 2OG-Fe(II) oxygenase	2-oxoglutarate (2OG) and Fe(II)-dependent oxygenase superfamily protein; CONTAINS InterPro DOMAIN/s: Oxoglutarate/iron-dependent oxygenase (InterPro:IPR005123); BEST Arabidopsis thaliana protein match is: 2-oxoglutarate (2OG) and Fe(II)-dependent oxygenase superfamily protein (TAIR:AT3G13610.1); Has 8871 Blast hits to 8831 proteins in 1013 species: Archae - 0; Bacteria - 1149; Metazoa - 118; Fung…
	Solyc09g072640	1.57923	0.0451726	Rop-interactive crib motif-containing protein 1 (AHRD V1 *--- D7LGA6_ARALY)%3B contains Interpro domain(s) IPR000095 PAK-box/P21-Rho-binding	AT3G23380.1	ROP-interactive CRIB motif-containing protein 5	encodes a member of a novel protein family that contains contain a CRIB (for Cdc42/Rac-interactive binding) motif required for their specific interaction with GTP-bound Rop1 (plant-specific Rho GTPase). Interacts with Rop1 and is involved in pollen tube growth and function. Gene is expressed predominantly in inflorescence and flower tissue.	ROP-interactive CRIB motif-containing protein 5 (RIC5); FUNCTIONS IN: protein binding; INVOLVED IN: pollen tube growth; LOCATED IN: apical plasma membrane; CONTAINS InterPro DOMAIN/s: PAK-box/P21-Rho-binding (InterPro:IPR000095); BEST Arabidopsis thaliana protein match is: ROP-interactive CRIB motif-containing protein 1 (TAIR:AT2G33460.1); Has 223 Blast hits to 223 proteins in 39 species: Archae …
	Solyc02g024050	1.57603	0.0296541	Ferredoxin--NADP reductase (AHRD V1 ***- B9SB31_RICCO)%3B contains Interpro domain(s) IPR012146 Ferredoxin--NADP reductase	AT4G05390.1	root FNR 1	Encodes a root-type ferredoxin:NADP(H) oxidoreductase.	root FNR 1 (RFNR1); FUNCTIONS IN: oxidoreductase activity, copper ion binding; INVOLVED IN: oxidation reduction; LOCATED IN: chloroplast, thylakoid membrane; EXPRESSED IN: 22 plant structures; EXPRESSED DURING: 13 growth stages; CONTAINS InterPro DOMAIN/s: Ferredoxin reductase-type FAD-binding domain (InterPro:IPR017927), Oxidoreductase, FAD-binding domain (InterPro:IPR008333), Ferredoxin--NADP r…
	Solyc01g013820	1.57074	0.00795507	Unknown Protein (AHRD V1)	AT3G03300.1	dicer-like 2	Encodes a Dicer-like protein that functions in the antiviral silencing response in turnip-crinkle virus-infected plants but not in TMV or CMV-strain-Y-infected plants. Involved in the production of ta-siRNAs. Partially antagonizes the production of miRNAs by DCL1. Substitutes for DCL4 to produce viral siRNA when DCL4 is missing or inhibited. Able to produce siRNAs but not miRNAs.	dicer-like 2 (DCL2); FUNCTIONS IN: in 7 functions; INVOLVED IN: defense response to virus, maintenance of DNA methylation, production of ta-siRNAs involved in RNA interference; LOCATED IN: intracellular; EXPRESSED IN: 23 plant structures; EXPRESSED DURING: 13 growth stages; CONTAINS InterPro DOMAIN/s: DNA/RNA helicase, DEAD/DEAH box type, N-terminal (InterPro:IPR011545), Double-stranded RNA-bindi…
	Solyc09g066120	1.56777	0.0171569	Nucleic acid binding protein (AHRD V1 **** B6U2B4_MAIZE)%3B contains Interpro domain(s) IPR018111 K Homology%2C type 1%2C subgroup	AT3G04610.1	RNA-binding KH domain-containing protein	0	flowering locus KH domain (FLK); FUNCTIONS IN: RNA binding, nucleic acid binding; INVOLVED IN: positive regulation of flower development; LOCATED IN: nucleus; EXPRESSED IN: 23 plant structures; EXPRESSED DURING: 13 growth stages; CONTAINS InterPro DOMAIN/s: K Homology, type 1, subgroup (InterPro:IPR018111), K Homology (InterPro:IPR004087), K Homology, type 1 (InterPro:IPR004088); BEST Arabidopsis…
	Solyc03g083690	1.5669	0.0239605	Unknown Protein (AHRD V1)	-	-	-	-
	Solyc03g112440	1.56672	0.00288661	Oleosin (AHRD V1 ***- O04925_SESIN)%3B contains Interpro domain(s) IPR000136 Oleosin	AT3G01570.1	Oleosin family protein	0	Oleosin family protein; FUNCTIONS IN: molecular_function unknown; INVOLVED IN: lipid storage; LOCATED IN: monolayer-surrounded lipid storage body, integral to membrane, membrane; CONTAINS InterPro DOMAIN/s: Oleosin (InterPro:IPR000136); BEST Arabidopsis thaliana protein match is: oleosin 2 (TAIR:AT5G40420.1); Has 516 Blast hits to 516 proteins in 52 species: Archae - 0; Bacteria - 0; Metazoa - 0;…
	Solyc05g010240	1.56404	0.00910257	chaperonin (AHRD V1 ***- B2IXD2_NOSP7)%3B contains Interpro domain(s) IPR001844 Chaperonin Cpn60	AT1G26230.1	TCP-1/cpn60 chaperonin family protein	0	TCP-1/cpn60 chaperonin family protein; FUNCTIONS IN: ATP binding; INVOLVED IN: protein refolding, cellular protein metabolic process; LOCATED IN: chloroplast; EXPRESSED IN: 22 plant structures; EXPRESSED DURING: 13 growth stages; CONTAINS InterPro DOMAIN/s: Chaperonin Cpn60/TCP-1 (InterPro:IPR002423), Chaperonin Cpn60 (InterPro:IPR001844); BEST Arabidopsis thaliana protein match is: chaperonin 60…
	Solyc02g093710	1.56349	0.0028162	Genomic DNA chromosome 3 TAC clone K1G2 (AHRD V1 *-*- Q9LTZ3_ARATH)	AT5G40690.1	0	0	CONTAINS InterPro DOMAIN/s: EF-Hand 1, calcium-binding site (InterPro:IPR018247); BEST Arabidopsis thaliana protein match is: unknown protein (TAIR:AT2G41730.1); Has 1807 Blast hits to 1807 proteins in 277 species: Archae - 0; Bacteria - 0; Metazoa - 736; Fungi - 347; Plants - 385; Viruses - 0; Other Eukaryotes - 339 (source: NCBI BLink).
	Solyc12g036340	1.5629	0.0135782	Unknown Protein (AHRD V1)	-	-	-	-
	Solyc01g107450	1.56276	0.0435815	Unknown Protein (AHRD V1)	AT4G34265.1	0	0	unknown protein; FUNCTIONS IN: molecular_function unknown; INVOLVED IN: biological_process unknown; LOCATED IN: chloroplast; EXPRESSED IN: 22 plant structures; EXPRESSED DURING: 13 growth stages; BEST Arabidopsis thaliana protein match is: unknown protein (TAIR:AT2G15000.3); Has 76 Blast hits to 76 proteins in 9 species: Archae - 0; Bacteria - 0; Metazoa - 0; Fungi - 0; Plants - 76; Viruses - 0; …
	Solyc03g006080	1.56154	0.0401819	Receptor like kinase%2C RLK	AT3G47570.1	Leucine-rich repeat protein kinase family protein	0	Leucine-rich repeat protein kinase family protein; FUNCTIONS IN: protein serine/threonine kinase activity, kinase activity, ATP binding; INVOLVED IN: transmembrane receptor protein tyrosine kinase signaling pathway, protein amino acid phosphorylation; LOCATED IN: plasma membrane; EXPRESSED IN: 13 plant structures; EXPRESSED DURING: 8 growth stages; CONTAINS InterPro DOMAIN/s: Protein kinase, ATP …
	Solyc12g019530	1.56112	0.048324	Unknown Protein (AHRD V1)	-	-	-	-
	Solyc12g042080	1.56049	0.0225872	40S ribosomal protein S11 (AHRD V1 ***- Q1H8R1_CHERU)%3B contains Interpro domain(s) IPR000266 Ribosomal protein S17	AT5G23740.1	ribosomal protein S11-beta	Encodes a putative ribosomal protein S11 (RPS11-beta).	ribosomal protein S11-beta (RPS11-BETA); FUNCTIONS IN: structural constituent of ribosome; INVOLVED IN: translation; LOCATED IN: cytosolic small ribosomal subunit, membrane; EXPRESSED IN: 22 plant structures; EXPRESSED DURING: 13 growth stages; CONTAINS InterPro DOMAIN/s: Nucleic acid-binding, OB-fold-like (InterPro:IPR016027), Nucleic acid-binding, OB-fold (InterPro:IPR012340), Ribosomal protein…
	Solyc00g023580	1.55998	0.0432055	Unknown Protein (AHRD V1)	-	-	-	-
	Solyc09g082920	1.5596	0.0428193	Unknown Protein (AHRD V1)	-	-	-	-
	Solyc00g053740	1.55274	0.0399642	ARID/BRIGHT DNA-binding domain-containing protein (AHRD V1 ***- D7KTU4_ARALY)%3B contains Interpro domain(s) IPR008978 HSP20-like chaperone	AT1G76510.3	ARID/BRIGHT DNA-binding domain-containing protein	0	ARID/BRIGHT DNA-binding domain-containing protein; FUNCTIONS IN: sequence-specific DNA binding transcription factor activity; INVOLVED IN: regulation of transcription; LOCATED IN: intracellular; EXPRESSED IN: 24 plant structures; EXPRESSED DURING: 14 growth stages; CONTAINS InterPro DOMAIN/s: Heat shock protein Hsp20 (InterPro:IPR002068), HSP20-like chaperone (InterPro:IPR008978), ARID/BRIGHT DNA…
	Solyc05g055700	1.54907	0.00340933	Alcohol dehydrogenase zinc-binding domain protein (AHRD V1 **-* D5VIT9_CAUST)%3B contains Interpro domain(s) IPR002085 Alcohol dehydrogenase superfamily%2C zinc-containing	AT1G65560.1	Zinc-binding dehydrogenase family protein	0	Zinc-binding dehydrogenase family protein; FUNCTIONS IN: oxidoreductase activity, binding, zinc ion binding, catalytic activity; INVOLVED IN: oxidation reduction, metabolic process; LOCATED IN: cellular_component unknown; EXPRESSED IN: 23 plant structures; EXPRESSED DURING: 13 growth stages; CONTAINS InterPro DOMAIN/s: GroES-like (InterPro:IPR011032), NAD(P)-binding domain (InterPro:IPR016040), A…
	Solyc12g044810	1.54892	0.0105321	Multidrug resistance protein ABC transporter family (AHRD V1 ***- B9GJX7_POPTR)	AT3G21250.2	multidrug resistance-associated protein 6	member of MRP subfamily	multidrug resistance-associated protein 6 (MRP6); CONTAINS InterPro DOMAIN/s: ATPase, AAA+ type, core (InterPro:IPR003593), ABC transporter-like (InterPro:IPR003439), ABC transporter integral membrane type 1 (InterPro:IPR017940), ABC transporter, transmembrane domain, type 1 (InterPro:IPR011527), ABC transporter, transmembrane domain (InterPro:IPR001140), ABC transporter, conserved site (InterPro…
	Solyc04g071060	1.54401	0.00145615	Periplasmic protein TonB (AHRD V1 *-*- A0P2K7_9RHOB)	-	-	-	-
	Solyc03g120020	1.544	0.00727717	AE family transporter anion exchange (AHRD V1 *--* A4RY02_OSTLU)%3B contains Interpro domain(s) IPR003020 Bicarbonate transporter%2C eukaryotic	AT1G15460.1	HCO3- transporter family	Encodes a efflux-type boron transporter. Over-expression improved plant growth under B toxic conditions.	REQUIRES HIGH BORON 4 (BOR4); CONTAINS InterPro DOMAIN/s: Bicarbonate transporter, eukaryotic (InterPro:IPR003020), Bicarbonate transporter, C-terminal (InterPro:IPR011531); BEST Arabidopsis thaliana protein match is: HCO3- transporter family (TAIR:AT1G74810.1); Has 2623 Blast hits to 1400 proteins in 194 species: Archae - 0; Bacteria - 4; Metazoa - 1965; Fungi - 314; Plants - 231; Viruses - 2; O…
	Solyc02g078760	1.5432	0.0310177	CK25 (AHRD V1 ***- Q1W1G0_TOBAC)	AT1G11125.1	0	0	unknown protein; BEST Arabidopsis thaliana protein match is: unknown protein (TAIR:AT1G61170.1).
	Solyc10g081040	1.54052	0.00136877	Unknown Protein (AHRD V1)	-	-	-	-
	Solyc11g065210	1.53955	0.0225423	Ubiquitin carboxyl-terminal hydrolase (AHRD V1 **** B9DGE6_ARATH)%3B contains Interpro domain(s) IPR001394 Peptidase C19%2C ubiquitin carboxyl-terminal hydrolase 2	AT4G30890.1	ubiquitin-specific protease 24	Encodes a ubiquitin-specific protease.	ubiquitin-specific protease 24 (UBP24); FUNCTIONS IN: ubiquitin-specific protease activity, ubiquitin thiolesterase activity; INVOLVED IN: ubiquitin-dependent protein catabolic process; LOCATED IN: nucleus; EXPRESSED IN: 25 plant structures; EXPRESSED DURING: 14 growth stages; CONTAINS InterPro DOMAIN/s: Peptidase C19, ubiquitin carboxyl-terminal hydrolase 2, conserved site (InterPro:IPR018200), …
	Solyc08g082990	1.53827	0.0289588	Oligopeptide transporter 9 (AHRD V1 **** B6SVF4_MAIZE)%3B contains Interpro domain(s) IPR004648 Tetrapeptide transporter%2C OPT1/isp4	AT4G10770.1	oligopeptide transporter 7	oligopeptide transporter	oligopeptide transporter 7 (OPT7); CONTAINS InterPro DOMAIN/s: Tetrapeptide transporter, OPT1/isp4 (InterPro:IPR004648), Oligopeptide transporter OPT superfamily (InterPro:IPR004813); BEST Arabidopsis thaliana protein match is: oligopeptide transporter 1 (TAIR:AT4G27730.1); Has 1807 Blast hits to 1807 proteins in 277 species: Archae - 0; Bacteria - 0; Metazoa - 736; Fungi - 347; Plants - 385; Vir…
	Solyc03g082370	1.53722	0.00269218	Avr9/Cf-9 rapidly elicited protein 65 (AHRD V1 ***- Q9FQZ0_TOBAC)	AT5G54165.1	0	0	unknown protein; FUNCTIONS IN: molecular_function unknown; INVOLVED IN: biological_process unknown; LOCATED IN: cellular_component unknown; Has 30201 Blast hits to 17322 proteins in 780 species: Archae - 12; Bacteria - 1396; Metazoa - 17338; Fungi - 3422; Plants - 5037; Viruses - 0; Other Eukaryotes - 2996 (source: NCBI BLink).
	Solyc07g055570	1.53671	0.0495796	Receptor-like kinase (AHRD V1 ***- B6EB06_NICGU)%3B contains Interpro domain(s) IPR000719 Protein kinase%2C core	AT4G32300.1	S-domain-2 5	0	S-domain-2 5 (SD2-5); FUNCTIONS IN: carbohydrate binding, protein kinase activity, kinase activity; INVOLVED IN: protein amino acid autophosphorylation; LOCATED IN: plasma membrane; EXPRESSED IN: 25 plant structures; EXPRESSED DURING: 15 growth stages; CONTAINS InterPro DOMAIN/s: Curculin-like (mannose-binding) lectin (InterPro:IPR001480), Protein kinase, ATP binding site (InterPro:IPR017441), Pr…
	Solyc06g034250	1.53432	0.0226206	Unknown Protein (AHRD V1)	AT1G34320.1	Protein of unknown function (DUF668)	0	Protein of unknown function (DUF668); INVOLVED IN: N-terminal protein myristoylation; LOCATED IN: plasma membrane; EXPRESSED IN: 22 plant structures; EXPRESSED DURING: 13 growth stages; CONTAINS InterPro DOMAIN/s: Protein of unknown function DUF668 (InterPro:IPR007700), Protein of unknown function DUF3475 (InterPro:IPR021864); BEST Arabidopsis thaliana protein match is: Protein of unknown functio…
	Solyc07g042330	1.53072	0.0295139	Unknown Protein (AHRD V1)	-	-	-	-
	Solyc06g075550	1.52928	0.00139667	Serine/threonine kinase (AHRD V1 **** Q32SF8_HORVD)%3B contains Interpro domain(s) IPR002290 Serine/threonine protein kinase	AT1G07870.2	Protein kinase superfamily protein	0	Protein kinase superfamily protein; FUNCTIONS IN: protein serine/threonine kinase activity, protein kinase activity, kinase activity, ATP binding; INVOLVED IN: response to salt stress; EXPRESSED IN: 23 plant structures; EXPRESSED DURING: 13 growth stages; CONTAINS InterPro DOMAIN/s: Protein kinase, ATP binding site (InterPro:IPR017441), Serine/threonine-protein kinase domain (InterPro:IPR002290),…
	Solyc04g009720	1.52777	0.0173796	Pentatricopeptide repeat-containing protein (AHRD V1 ***- D7LY59_ARALY)%3B contains Interpro domain(s) IPR000504 RNA recognition motif%2C RNP-1	AT5G04810.1	pentatricopeptide (PPR) repeat-containing protein	0	pentatricopeptide (PPR) repeat-containing protein; FUNCTIONS IN: nucleotide binding, nucleic acid binding; LOCATED IN: chloroplast; EXPRESSED IN: 23 plant structures; EXPRESSED DURING: 13 growth stages; CONTAINS InterPro DOMAIN/s: RNA recognition motif, RNP-1 (InterPro:IPR000504), Pentatricopeptide repeat (InterPro:IPR002885), Nucleotide-binding, alpha-beta plait (InterPro:IPR012677); BEST Arabid…
	Solyc12g010420	1.52721	0.0355547	Unknown Protein (AHRD V1)	AT5G11070.1	0	0	unknown protein; Has 1807 Blast hits to 1807 proteins in 277 species: Archae - 0; Bacteria - 0; Metazoa - 736; Fungi - 347; Plants - 385; Viruses - 0; Other Eukaryotes - 339 (source: NCBI BLink).
	Solyc08g005690	1.5251	0.0263049	Unknown Protein (AHRD V1)	-	-	-	-
	Solyc05g055280	1.52439	0.0230525	Ferredoxin-6 (AHRD V1 ***- B6T626_MAIZE)%3B contains Interpro domain(s) IPR010241 Ferredoxin [2Fe-2S]%2C plant	AT2G27510.1	ferredoxin 3	0	ferredoxin 3 (FD3); FUNCTIONS IN: electron carrier activity, iron-sulfur cluster binding, 2 iron, 2 sulfur cluster binding; INVOLVED IN: electron transport chain; LOCATED IN: chloroplast; EXPRESSED IN: 22 plant structures; EXPRESSED DURING: 13 growth stages; CONTAINS InterPro DOMAIN/s: 2Fe-2S ferredoxin, iron-sulphur binding site (InterPro:IPR006058), Ferredoxin (InterPro:IPR001041), Ferredoxin […
	Solyc07g049740	1.52237	0.042373	Lipid-A-disaccharide synthase-like protein (AHRD V1 ***- D8QYK7_SELML)%3B contains Interpro domain(s) IPR003835 Glycosyl transferase%2C family 19	AT2G04560.1	transferases, transferring glycosyl groups	0	transferases, transferring glycosyl groups; FUNCTIONS IN: transferase activity, transferring glycosyl groups; INVOLVED IN: lipid A biosynthetic process; LOCATED IN: cellular_component unknown; EXPRESSED IN: 9 plant structures; EXPRESSED DURING: E expanded cotyledon stage, D bilateral stage; CONTAINS InterPro DOMAIN/s: Glycosyl transferase, family 19 (InterPro:IPR003835); Has 30201 Blast hits to 1…
	Solyc08g074310	1.52148	0.030146	Unknown Protein (AHRD V1)	-	-	-	-
	Solyc03g059320	1.51639	0.0373218	Unknown Protein (AHRD V1)	-	-	-	-
	Solyc04g074710	1.51461	0.0439887	Queuine tRNA-ribosyltransferase (AHRD V1 **** B9RJQ2_RICCO)%3B contains Interpro domain(s) IPR004803 Queuine tRNA-ribosyltransferase	-	-	-	-
	Solyc06g082070	1.5088	0.0378836	Os06g0207500 protein (Fragment) (AHRD V1 ***- Q0DDQ9_ORYSJ)%3B contains Interpro domain(s) IPR004253 Protein of unknown function DUF231%2C plant	AT5G58600.1	Plant protein of unknown function (DUF828)	Belongs to a large family of plant-specific genes of unknown function. Involved in resistance to the powdery mildew species Erysiphe cichoracearum and Erysiphe orontii, but not to the unrelated pathogens Pseudomonas syringae or Peronospora parasitica. A member of the TBL (TRICHOME BIREFRINGENCE-LIKE) gene family containing a plant-specific DUF231 (domain of unknown function) domain. TBL gene fami…	POWDERY MILDEW RESISTANT 5 (PMR5); CONTAINS InterPro DOMAIN/s: Protein of unknown function DUF231, plant (InterPro:IPR004253); BEST Arabidopsis thaliana protein match is: TRICHOME BIREFRINGENCE-LIKE 45 (
	Solyc03g063510	1.50153	0.00446773	Unknown Protein (AHRD V1)	ATMG00285.1	NADH dehydrogenase 2A	encodes subunit of mitochondrial NAD(P)H dehydrogenase that is trans-spliced from two precursors, NAD2A and NAD2B.	NADH dehydrogenase 2A (NAD2A); CONTAINS InterPro DOMAIN/s: NADH-quinone oxidoreductase, chain N (InterPro:IPR010096), NADH:ubiquinone/plastoquinone oxidoreductase (InterPro:IPR001750); BEST Arabidopsis thaliana protein match is: NADH dehydrogenase 2B (TAIR:ATMG01320.1).
	Solyc00g020940	1.5015	0.0427871	Cyclin-L1 (AHRD V1 *-*- D6RKQ3_COPC7)%3B contains Interpro domain(s) IPR015429 Transcription regulator cyclin	-	-	-	-
	Solyc02g081560	1.5011	0.00183766	Unknown Protein (AHRD V1)	AT5G10695.1	0	0	unknown protein; BEST Arabidopsis thaliana protein match is: unknown protein (TAIR:AT5G57123.1); Has 30201 Blast hits to 17322 proteins in 780 species: Archae - 12; Bacteria - 1396; Metazoa - 17338; Fungi - 3422; Plants - 5037; Viruses - 0; Other Eukaryotes - 2996 (source: NCBI BLink).

## Sheet: Supplemental Table 6B
Supplemental Table 6B: Dw-regulated genes in LCYb-overexpressing MG fruits.
	GENE ID	Fold-change	P-value	Tomato annotation (iTAG 2.3)	Ara ID	Arabidopsis annotation (TAIR10)
						Short_description	Curator_summary	Computational_description
Ethylene	Solyc07g043260	0.220325	0.0454425	Protein FAR1-RELATED SEQUENCE 2 (AHRD V1 ***- FRS2_ARATH)%3B contains Interpro domain(s) IPR018289 MULE transposase%2C conserved domain	AT2G32250.1	FAR1-related sequence 2	0	FAR1-related sequence 2 (FRS2); FUNCTIONS IN: zinc ion binding; INVOLVED IN: response to red or far red light; LOCATED IN: cellular_component unknown; EXPRESSED IN: 22 plant structures; EXPRESSED DURING: 13 growth stages; CONTAINS InterPro DOMAIN/s: Zinc finger, SWIM-type (InterPro:IPR007527), MULE transposase, conserved domain (InterPro:IPR018289), Transcription factor, FAR1-related (InterPro:IP…
	Solyc01g105650	0.260734	5.89389e-05	1-aminocyclopropane-1-carboxylate oxidase (AHRD V1 **-- ACCO_MUSAC)%3B contains Interpro domain(s) IPR005123 Oxoglutarate and iron-dependent oxygenase	AT4G10490.1	2-oxoglutarate (2OG) and Fe(II)-dependent oxygenase superfamily protein	0	2-oxoglutarate (2OG) and Fe(II)-dependent oxygenase superfamily protein; FUNCTIONS IN: oxidoreductase activity, acting on paired donors, with incorporation or reduction of molecular oxygen, 2-oxoglutarate as one donor, and incorporation of one atom each of oxygen into both donors, oxidoreductase activity; INVOLVED IN: secondary metabolic process; LOCATED IN: cellular_component unknown; CONTAINS I…
	Solyc12g013620	0.316126	0.00253604	NAC domain protein IPR003441 (AHRD V1 ***- B9N1K9_POPTR)%3B contains Interpro domain(s) IPR003441 No apical meristem (NAM) protein	AT4G27410.3	NAC (No Apical Meristem) domain transcriptional regulator superfamily protein	Encodes a NAC transcription factor induced in response to dessication. It is localized to the nucleus and acts as a transcriptional activator in ABA-mediated dehydration response.	RESPONSIVE TO DESICCATION 26 (RD26); CONTAINS InterPro DOMAIN/s: No apical meristem (NAM) protein (InterPro:IPR003441); BEST Arabidopsis thaliana protein match is: NAC domain containing protein 19 (TAIR:AT1G52890.1); Has 2991 Blast hits to 2983 proteins in 75 species: Archae - 0; Bacteria - 0; Metazoa - 0; Fungi - 0; Plants - 2991; Viruses - 0; Other Eukaryotes - 0 (source: NCBI BLink).
	Solyc12g035520	0.318373	0.0231824	Calmodulin-binding transcription activator 1 (AHRD V1 *-*- Q0WQF9_ARATH)%3B contains Interpro domain(s) IPR005559 CG-1	AT1G67310.1	Calmodulin-binding transcription activator protein with CG-1 and Ankyrin domains	0	Calmodulin-binding transcription activator protein with CG-1 and Ankyrin domains; FUNCTIONS IN: calmodulin binding, transcription regulator activity; INVOLVED IN: regulation of transcription; LOCATED IN: cytosol; EXPRESSED IN: 23 plant structures; EXPRESSED DURING: 13 growth stages; CONTAINS InterPro DOMAIN/s: Immunoglobulin E-set (InterPro:IPR014756), Ankyrin repeat-containing domain (InterPro:I…
	Solyc01g008490	0.320534	0.0207588	Nuclear transcription factor Y subunit A-1 (AHRD V1 *-** B6TAR1_MAIZE)%3B contains Interpro domain(s) IPR001289 CCAAT-binding transcription factor%2C subunit B	AT5G12840.1	nuclear factor Y, subunit A1	Encodes a subunit of CCAAT-binding complex, binds to CCAAT box motif present in some plant promoter sequences. One of three members of this class (HAP2A, HAP2B, HAP2C), it is expressed in vegetative and reproductive tissues.	nuclear factor Y, subunit A1 (NF-YA1); CONTAINS InterPro DOMAIN/s: CCAAT-binding transcription factor, subunit B (InterPro:IPR001289), CCAAT-binding factor, conserved site (InterPro:IPR018362); BEST Arabidopsis thaliana protein match is: nuclear factor Y, subunit A9 (TAIR:AT3G20910.1); Has 30201 Blast hits to 17322 proteins in 780 species: Archae - 12; Bacteria - 1396; Metazoa - 17338; Fungi - 34…
	Solyc12g049400	0.332869	0.0309039	Protein TIFY 3B (AHRD V1 *--- TIF3B_ARATH)%3B contains Interpro domain(s) IPR010399 Tify	AT1G19180.1	jasmonate-zim-domain protein 1	JAZ1 is a nuclear-localized protein involved in jasmonate signaling. JAZ1 transcript levels rise in response to a jasmonate stimulus. JAZ1 can interact with the COI1 F-box subunit of an SCF E3 ubiquitin ligase in a yeast-two-hybrid assay only in the presence of jasmonate-isoleucine (JA-ILE) or coronatine. Application of jasmonate methyl ester to Arabidopsis roots reduces the levels of a JAZ1:GUS …	jasmonate-zim-domain protein 1 (JAZ1); CONTAINS InterPro DOMAIN/s: Tify (InterPro:IPR010399), CCT domain-like (InterPro:IPR018467); BEST Arabidopsis thaliana protein match is: TIFY domain/Divergent CCT motif family protein (TAIR:
	Solyc12g099760	0.333949	0.0017938	Homeobox protein (AHRD V1 *-*- D6BV21_ORYSJ)%3B contains Interpro domain(s) IPR001356 Homeobox	AT4G03250.1	Homeodomain-like superfamily protein	0	Homeodomain-like superfamily protein; FUNCTIONS IN: DNA binding, sequence-specific DNA binding transcription factor activity; INVOLVED IN: regulation of transcription, DNA-dependent, regulation of transcription; LOCATED IN: nucleus; CONTAINS InterPro DOMAIN/s: Homeobox (InterPro:IPR001356), Homeodomain-like (InterPro:IPR009057), Homeodomain-related (InterPro:IPR012287); BEST Arabidopsis thaliana …
	Solyc11g066780	0.347619	0.0365197	Chromodomain helicase DNA binding protein 3 (Fragment) (AHRD V1 *--- B1AR16_MOUSE)%3B contains Interpro domain(s) IPR018500 DDT subgroup	AT5G22760.1	PHD finger family protein	0	PHD finger family protein; FUNCTIONS IN: DNA binding, zinc ion binding; INVOLVED IN: regulation of transcription, DNA-dependent; EXPRESSED IN: 22 plant structures; EXPRESSED DURING: 14 growth stages; CONTAINS InterPro DOMAIN/s: DDT domain (InterPro:IPR004022), Zinc finger, PHD-type, conserved site (InterPro:IPR019786), EF-Hand 1, calcium-binding site (InterPro:IPR018247), Zinc finger, PHD-type (I…
	Solyc02g093200	0.372443	0.00465917	Histone-lysine N-methyltransferase MEDEA (AHRD V1 **-- MEDEA_ARATH)%3B contains Interpro domain(s) IPR001214 SET	AT2G23380.1	SET domain-containing protein	Similar to the product of the Polycomb-group gene Enhancer of zeste. Required for stable repression of AG and AP3. Putative role in cell fate determination. Involved in the control of leaf morphogenesis. mutants exhibit curled, involute leaves. AGAMOUS and APETALA3 are ectopically expressed in the mutant.	CURLY LEAF (CLF); FUNCTIONS IN: protein binding, sequence-specific DNA binding transcription factor activity; INVOLVED IN: in 7 processes; LOCATED IN: chloroplast; EXPRESSED IN: 15 plant structures; EXPRESSED DURING: 7 growth stages; CONTAINS InterPro DOMAIN/s: SET domain (InterPro:IPR001214); BEST Arabidopsis thaliana protein match is: SET domain-containing protein (TAIR:AT4G02020.1); Has 5951 B…
	Solyc09g089610	0.37513	0.0410702	Ethylene receptor (AHRD V1 **** Q5QG21_SOLLC)%3B contains Interpro domain(s) IPR001789 Signal transduction response regulator%2C receiver region IPR014525 Signal transduction histidine kinase%2C hybrid-type%2C ethylene sensor IPR005467 Signal transduction histidine kinase%2C core	AT3G23150.1	Signal transduction histidine kinase, hybrid-type, ethylene sensor	Involved in ethylene perception in Arabidopsis	ethylene response 2 (ETR2); FUNCTIONS IN: ethylene binding, protein histidine kinase activity, receptor activity, glycogen synthase kinase 3 activity; INVOLVED IN: negative regulation of ethylene mediated signaling pathway; LOCATED IN: endomembrane system, endoplasmic reticulum membrane, membrane; EXPRESSED IN: 22 plant structures; EXPRESSED DURING: 7 growth stages; CONTAINS InterPro DOMAIN/s: Si…
	Solyc02g093590	0.378097	0.00527132	CONSTANS-like zinc finger protein (AHRD V1 *-*- D0EP06_SOYBN)%3B contains Interpro domain(s) IPR010402 CCT domain	AT5G14370.1	CCT motif family protein	0	CCT motif family protein; LOCATED IN: chloroplast; EXPRESSED IN: 21 plant structures; EXPRESSED DURING: 13 growth stages; CONTAINS InterPro DOMAIN/s: CCT domain (InterPro:IPR010402); BEST Arabidopsis thaliana protein match is: CCT motif family protein (TAIR:AT4G25990.1); Has 30201 Blast hits to 17322 proteins in 780 species: Archae - 12; Bacteria - 1396; Metazoa - 17338; Fungi - 3422; Plants - 50…
	Solyc09g009120	0.3815	0.0220033	mRNA cleavage factor complex component Pcf11 (AHRD V1 *--- C5JVP7_AJEDS)%3B contains Interpro domain(s) IPR006903 Protein of unknown function DUF618	AT2G36480.3	ENTH/VHS family protein	0	ENTH/VHS family protein; FUNCTIONS IN: zinc ion binding; INVOLVED IN: biological_process unknown; LOCATED IN: intracellular; EXPRESSED IN: 23 plant structures; EXPRESSED DURING: 13 growth stages; CONTAINS InterPro DOMAIN/s: Protein of unknown function DUF618 (InterPro:IPR006903), RNA polymerase II, large subunit, CTD (InterPro:IPR006569), Zinc finger, C2H2-type (InterPro:IPR007087), ENTH/VHS (Int…
	Solyc11g005920	0.399025	0.042987	NAC domain protein IPR003441 (AHRD V1 *-*- B9HEK0_POPTR)%3B contains Interpro domain(s) IPR003441 No apical meristem (NAM) protein	AT5G09330.1	NAC domain containing protein 82	0	NAC domain containing protein 82 (NAC082); FUNCTIONS IN: sequence-specific DNA binding transcription factor activity; INVOLVED IN: multicellular organismal development, regulation of transcription; LOCATED IN: cellular_component unknown; EXPRESSED IN: 24 plant structures; EXPRESSED DURING: 13 growth stages; CONTAINS InterPro DOMAIN/s: No apical meristem (NAM) protein (InterPro:IPR003441); BEST Ar…
	Solyc03g115770	0.401466	0.00889699	Timing of CAB expression-like	AT5G61380.1	CCT motif -containing response regulator protein	Pseudo response regulator involved in the generation of circadian rhythms. TOC1 appears to shorten the period of circumnutation speed. TOC1 contributes to the plant fitness (carbon fixation, biomass) by influencing the circadian clock period. PRR3 may increase the stability of TOC1 by preventing interactions between TOC1 and the F-box protein ZTL. Expression of TOC1 is correlated with rhythmic ch…	TIMING OF CAB EXPRESSION 1 (TOC1); CONTAINS InterPro DOMAIN/s: CheY-like (InterPro:IPR011006), Signal transduction response regulator, receiver domain (InterPro:IPR001789), CCT domain (InterPro:IPR010402); BEST Arabidopsis thaliana protein match is: pseudo-response regulator 3 (TAIR:AT5G60100.3); Has 1807 Blast hits to 1807 proteins in 277 species: Archae - 0; Bacteria - 0; Metazoa - 736; Fungi -…
	Solyc11g006180	0.404451	0.0012762	Ethylene receptor (AHRD V1 ***- C0ILN8_COFCA)%3B contains Interpro domain(s) IPR001789 Signal transduction response regulator%2C receiver region IPR014525 Signal transduction histidine kinase%2C hybrid-type%2C ethylene sensor IPR005467 Signal transduction histidine kinase%2C core	AT3G04580.1	Signal transduction histidine kinase, hybrid-type, ethylene sensor	Ethylene receptor, subfamily 2. Has serine kinase activity.	ETHYLENE INSENSITIVE 4 (EIN4); FUNCTIONS IN: ethylene binding, protein histidine kinase activity, receptor activity, glycogen synthase kinase 3 activity; INVOLVED IN: negative regulation of ethylene mediated signaling pathway; LOCATED IN: endomembrane system, endoplasmic reticulum membrane, membrane; EXPRESSED IN: 22 plant structures; EXPRESSED DURING: 13 growth stages; CONTAINS InterPro DOMAIN/s…
	Solyc02g036370	0.408182	0.000472575	MYB transcription factor (Fragment) (AHRD V1 **-* A1DR85_CATRO)%3B contains Interpro domain(s) IPR006447 Myb-like DNA-binding region%2C SHAQKYF class	AT5G17300.1	Homeodomain-like superfamily protein	Myb-like transcription factor that regulates hypocotyl growth by regulating free auxin levels in a time-of-day specific manner.	REVEILLE 1 (RVE1); CONTAINS InterPro DOMAIN/s: SANT, DNA-binding (InterPro:IPR001005), Homeodomain-like (InterPro:IPR009057), Myb, DNA-binding (InterPro:IPR014778), HTH transcriptional regulator, Myb-type, DNA-binding (InterPro:IPR017930), Myb-like DNA-binding domain, SHAQKYF class (InterPro:IPR006447); BEST Arabidopsis thaliana protein match is: Homeodomain-like superfamily protein (TAIR:AT5G372…
	Solyc04g071770	0.411547	7.94955e-05	Ethylene responsive transcription factor 2a (AHRD V1 *-*- C0J9I7_9ROSA)%3B contains Interpro domain(s) IPR001471 Pathogenesis-related transcriptional factor and ERF%2C DNA-binding	AT2G33710.2	Integrase-type DNA-binding superfamily protein	encodes a member of the ERF (ethylene response factor) subfamily B-4 of ERF/AP2 transcription factor family. The protein contains one AP2 domain. There are 7 members in this subfamily.	Integrase-type DNA-binding superfamily protein; CONTAINS InterPro DOMAIN/s: DNA-binding, integrase-type (InterPro:IPR016177), Pathogenesis-related transcriptional factor/ERF, DNA-binding (InterPro:IPR001471); BEST Arabidopsis thaliana protein match is: Integrase-type DNA-binding superfamily protein (TAIR:AT5G61890.1).
	Solyc03g121630	0.413311	0.00244857	Protein FAR1-RELATED SEQUENCE 4 (AHRD V1 ***- FRS4_ARATH)%3B contains Interpro domain(s) IPR004330 Transcription factor%2C FAR1-related	AT1G76320.1	FAR1-related sequence 4	0	FAR1-related sequence 4 (FRS4); FUNCTIONS IN: zinc ion binding; INVOLVED IN: response to red or far red light; LOCATED IN: cellular_component unknown; EXPRESSED IN: 22 plant structures; EXPRESSED DURING: 13 growth stages; CONTAINS InterPro DOMAIN/s: Zinc finger, PMZ-type (InterPro:IPR006564), Zinc finger, SWIM-type (InterPro:IPR007527), MULE transposase, conserved domain (InterPro:IPR018289), Tra…
	Solyc01g086870	0.414401	0.0288782	BHLH transcription factor (AHRD V1 *-** B6TXR4_MAIZE)%3B contains Interpro domain(s) IPR011598 Helix-loop-helix DNA-binding	AT2G42280.1	basic helix-loop-helix (bHLH) DNA-binding superfamily protein	0	basic helix-loop-helix (bHLH) DNA-binding superfamily protein; FUNCTIONS IN: DNA binding, sequence-specific DNA binding transcription factor activity; INVOLVED IN: regulation of transcription; LOCATED IN: nucleus; EXPRESSED IN: 16 plant structures; EXPRESSED DURING: 8 growth stages; CONTAINS InterPro DOMAIN/s: Helix-loop-helix DNA-binding domain (InterPro:IPR001092), Helix-loop-helix DNA-binding …
	Solyc07g020710	0.429901	0.0221539	Tesmin/TSO1-like CXC domain-containing protein (AHRD V1 *--- Q54TZ5_DICDI)%3B contains Interpro domain(s) IPR005172 Tesmin/TSO1-like%2C CXC	AT4G29000.1	Tesmin/TSO1-like CXC domain-containing protein	0	Tesmin/TSO1-like CXC domain-containing protein; CONTAINS InterPro DOMAIN/s: Tesmin/TSO1-like, CXC (InterPro:IPR005172); BEST Arabidopsis thaliana protein match is: Tesmin/TSO1-like CXC domain-containing protein (TAIR:AT2G20110.1); Has 1016 Blast hits to 666 proteins in 93 species: Archae - 0; Bacteria - 0; Metazoa - 285; Fungi - 4; Plants - 322; Viruses - 0; Other Eukaryotes - 405 (source: NCBI B…
	Solyc04g007000	0.430392	0.0126395	Ethylene-responsive transcription factor 4 (AHRD V1 *-** ERF78_ARATH)%3B contains Interpro domain(s) IPR003340 Transcriptional factor B3	AT1G13260.1	related to ABI3/VP1 1	Encodes an AP2/B3 domain transcription factor which is upregulated in response to low temperature. It contains a B3 DNA binding domain. It has circadian regulation and may function as a negative growth regulator.	related to ABI3/VP1 1 (RAV1); CONTAINS InterPro DOMAIN/s: DNA-binding, integrase-type (InterPro:IPR016177), Transcriptional factor B3 (InterPro:IPR003340), Pathogenesis-related transcriptional factor/ERF, DNA-binding (InterPro:IPR001471); BEST Arabidopsis thaliana protein match is: ethylene response DNA binding factor 3 (TAIR:AT3G25730.1); Has 6277 Blast hits to 6015 proteins in 258 species: Arch…
	Solyc01g100130	0.430522	0.00158819	PHD-finger family protein (AHRD V1 *-*- B6U0S2_MAIZE)%3B contains Interpro domain(s) IPR019787 Zinc finger%2C PHD-finger	AT3G05670.1	RING/U-box protein	0	RING/U-box protein; FUNCTIONS IN: DNA binding, zinc ion binding; INVOLVED IN: regulation of transcription, DNA-dependent; EXPRESSED IN: 23 plant structures; EXPRESSED DURING: 15 growth stages; CONTAINS InterPro DOMAIN/s: Zinc finger, RING-type, conserved site (InterPro:IPR017907), Zinc finger, RING-type (InterPro:IPR001841), Zinc finger, PHD-type (InterPro:IPR001965), Zinc finger, FYVE/PHD-type (…
	Solyc11g062010	0.430539	0.0132976	Chromodomain-helicase-DNA-binding protein 1 (AHRD V1 *--- CHD1_DROME)%3B contains Interpro domain(s) IPR000330 SNF2-related	AT2G28290.1	P-loop containing nucleoside triphosphate hydrolases superfamily protein	Encodes a SWI2/SNF2-like protein in the SNF2 subclass. Homozygous plants with null mutations exhibit premature termination of the meristem and carpelloid structures from the inflorescence meristem. Co-activator of floral homeotic gene expression. Acts with LFY to regulate shoot apical meristem identity. Required for meristem maintenance. Regulates flowering under a non-inductive photoperiod. It p…	SPLAYED (SYD); CONTAINS InterPro DOMAIN/s: DEAD-like helicase, N-terminal
	Solyc03g005170	0.438615	0.00632134	PHD finger family protein (AHRD V1 *--- D7MI23_ARALY)%3B contains Interpro domain(s) IPR019787 Zinc finger%2C PHD-finger	AT4G14920.1	Acyl-CoA N-acyltransferase with RING/FYVE/PHD-type zinc finger protein	0	Acyl-CoA N-acyltransferase with RING/FYVE/PHD-type zinc finger protein; FUNCTIONS IN: DNA binding, zinc ion binding; INVOLVED IN: regulation of transcription, DNA-dependent; LOCATED IN: nucleus; EXPRESSED IN: 23 plant structures; EXPRESSED DURING: 14 growth stages; CONTAINS InterPro DOMAIN/s: Zinc finger, PHD-type, conserved site (InterPro:IPR019786), Zinc finger, PHD-type (InterPro:IPR001965), Z…
	Solyc04g049120	0.444341	0.0164165	Nuclear receptor corepressor 2 (AHRD V1 *-*- Q19LF0_PIG)%3B contains Interpro domain(s) IPR014778 Myb%2C DNA-binding	AT3G52250.1	Duplicated homeodomain-like superfamily protein	Encodes a protein with a putative role in mRNA splicing.	Duplicated homeodomain-like superfamily protein; FUNCTIONS IN: DNA binding, sequence-specific DNA binding transcription factor activity; INVOLVED IN: RNA splicing; CONTAINS InterPro DOMAIN/s: SANT, DNA-binding (InterPro:IPR001005), Myb, DNA-binding (InterPro:IPR014778), Homeodomain-like (InterPro:IPR009057), SANT, eukarya (InterPro:IPR017884); Has 30201 Blast hits to 17322 proteins in 780 species…
	Solyc01g096850	0.447591	0.0036373	Protein FAR1-RELATED SEQUENCE 3 (AHRD V1 ***- FRS3_ARATH)%3B contains Interpro domain(s) IPR018289 MULE transposase%2C conserved domain	AT2G27110.1	FAR1-related sequence 3	0	FAR1-related sequence 3 (FRS3); FUNCTIONS IN: zinc ion binding; INVOLVED IN: response to red or far red light; LOCATED IN: cellular_component unknown; EXPRESSED IN: 22 plant structures; EXPRESSED DURING: 13 growth stages; CONTAINS InterPro DOMAIN/s: Zinc finger, PMZ-type (InterPro:IPR006564), Zinc finger, SWIM-type (InterPro:IPR007527), Transcription factor, FAR1-related (InterPro:IPR004330), MUL…
	Solyc03g120910	0.448196	0.0393421	Class III homeodomain-leucine zipper (AHRD V1 ***- Q1WD30_GINBI)%3B contains Interpro domain(s) IPR013978 MEKHLA	AT1G52150.2	Homeobox-leucine zipper family protein / lipid-binding START domain-containing protein	Member of the class III HD-ZIP protein family. Contains homeodomain and leucine zipper domain. Critical for vascular development and negatively regulates vascular cell differentiation.	ATHB-15; CONTAINS InterPro DOMAIN/s: Homeobox (InterPro:IPR001356), Homeodomain-like (InterPro:IPR009057), Lipid-binding START (InterPro:IPR002913), MEKHLA (InterPro:IPR013978), Homeodomain-related (InterPro:IPR012287); BEST Arabidopsis thaliana protein match is: homeobox gene 8 (TAIR:AT4G32880.1); Has 3139 Blast hits to 3068 proteins in 257 species: Archae - 0; Bacteria - 18; Metazoa - 766; Fung…
	Solyc09g066360	0.44848	8.66915e-05	Ethylene-responsive transcription factor 2 (AHRD V1 **** B6SSU7_MAIZE)%3B contains Interpro domain(s) IPR001471 Pathogenesis-related transcriptional factor and ERF%2C DNA-binding	AT3G23240.1	ethylene response factor 1	encodes a member of the ERF (ethylene response factor) subfamily B-3 of ERF/AP2 transcription factor family (ERF1). The protein contains one AP2 domain. There are 18 members in this subfamily including ATERF-1, ATERF-2, AND ATERF-5. EREBP like protein that binds GCC box of ethylene regulated promoters such as basic chitinases. Constitutive expression of ERF1 phenocopies ethylene over production. …	ethylene response factor 1 (ERF1); CONTAINS InterPro DOMAIN/s: DNA-binding, integrase-type (InterPro:IPR016177), Pathogenesis-related transcriptional factor/ERF, DNA-binding (InterPro:IPR001471); BEST Arabidopsis thaliana protein match is: ethylene-responsive element binding factor 15 (TAIR:AT2G31230.1); Has 5944 Blast hits to 5682 proteins in 249 species: Archae - 0; Bacteria - 0; Metazoa - 0; F…
	Solyc08g006220	0.451952	0.0020338	B3 domain-containing protein Os03g0212300 (AHRD V1 ***- Y3123_ORYSJ)%3B contains Interpro domain(s) IPR003340 Transcriptional factor B3	AT2G24700.1	Transcriptional factor B3 family protein	0	Transcriptional factor B3 family protein; FUNCTIONS IN: DNA binding, sequence-specific DNA binding transcription factor activity; INVOLVED IN: regulation of transcription, DNA-dependent; LOCATED IN: cellular_component unknown; CONTAINS InterPro DOMAIN/s: Transcriptional factor B3 (InterPro:IPR003340); BEST Arabidopsis thaliana protein match is: Transcriptional factor B3 family protein (TAIR:AT4G0…
	Solyc01g096050	0.452509	0.0165228	Transcription factor (AHRD V1 *--* Q9M4A8_MAIZE)%3B contains Interpro domain(s) IPR011598 Helix-loop-helix DNA-binding	AT1G01260.1	basic helix-loop-helix (bHLH) DNA-binding superfamily protein	0	basic helix-loop-helix (bHLH) DNA-binding superfamily protein; FUNCTIONS IN: DNA binding, sequence-specific DNA binding transcription factor activity; INVOLVED IN: regulation of transcription; LOCATED IN: nucleus; EXPRESSED IN: 24 plant structures; EXPRESSED DURING: 15 growth stages; CONTAINS InterPro DOMAIN/s: Helix-loop-helix DNA-binding domain (InterPro:IPR001092), Helix-loop-helix DNA-binding…
	Solyc01g009070	0.455595	0.00204163	MYB transcription factor (AHRD V1 **-* Q9FR97_ARATH)%3B contains Interpro domain(s) IPR015495 Myb transcription factor	AT3G11440.1	myb domain protein 65	Member of the R2R3-MYB gene family. Similar to GA-induced Barley myb gene. May be induced during germination in response to GA. Double mutants with MYB33 are male sterile, showing defects in pollen development and anther development. Contains a binding site for miRNA159 and may be spatially regulated by this micro RNA. The male sterile phenotype of the MYB33/MYB65 double mutant is light and tempe…	myb domain protein 65 (MYB65); CONTAINS InterPro DOMAIN/s: Transcription factor, GAMYB (InterPro:IPR016310), SANT, DNA-binding (InterPro:IPR001005), Myb, DNA-binding (InterPro:IPR014778), Homeodomain-like (InterPro:IPR009057), Myb transcription factor (InterPro:IPR015495), Homeodomain-related (InterPro:IPR012287), HTH transcriptional regulator, Myb-type, DNA-binding (InterPro:IPR017930); BEST Ara…
	Solyc04g049800	0.461712	0.0237669	AP2-like ethylene-responsive transcription factor At1g79700 (AHRD V1 *--- AP2L3_ARATH)%3B contains Interpro domain(s) IPR001471 Pathogenesis-related transcriptional factor and ERF%2C DNA-binding	AT2G28550.3	related to AP2.7	0	related to AP2.7 (RAP2.7); CONTAINS InterPro DOMAIN/s: DNA-binding, integrase-type (InterPro:IPR016177), Pathogenesis-related transcriptional factor/ERF, DNA-binding (InterPro:IPR001471); BEST Arabidopsis thaliana protein match is: target of early activation tagged (EAT) 2 (TAIR:AT5G60120.1).
	Solyc07g047770	0.463477	0.0137877	Histidine kinase 1 (AHRD V1 ***- D9ZHC0_HYPPE)%3B contains Interpro domain(s) IPR006189 CHASE	AT5G35750.1	histidine kinase 2	Encodes histidine kinase AHK2.	histidine kinase 2 (HK2); FUNCTIONS IN: osmosensor activity, cytokinin receptor activity, protein histidine kinase activity; INVOLVED IN: in 8 processes; LOCATED IN: membrane; EXPRESSED IN: 23 plant structures; EXPRESSED DURING: 13 growth stages; CONTAINS InterPro DOMAIN/s: Signal transduction histidine kinase, homodimeric (InterPro:IPR009082), CHASE (InterPro:IPR006189), Signal transduction hist…
	Solyc12g015640	0.464968	0.0144659	Mitochondrial transcription termination factor (Fragment) (AHRD V1 *--- C6FB12_PSEMZ)%3B contains Interpro domain(s) IPR003690 Mitochodrial transcription termination factor-related	AT5G55580.1	Mitochondrial transcription termination factor family protein	0	Mitochondrial transcription termination factor family protein; CONTAINS InterPro DOMAIN/s: Mitochodrial transcription termination factor-related (InterPro:IPR003690); BEST Arabidopsis thaliana protein match is: Mitochondrial transcription termination factor family protein (TAIR:AT1G78930.1); Has 1807 Blast hits to 1807 proteins in 277 species: Archae - 0; Bacteria - 0; Metazoa - 736; Fungi - 347;…
	Solyc08g007190	0.466064	0.000244198	GATA transcription factor 29 (AHRD V1 *-*- B4FZE9_MAIZE)%3B contains Interpro domain(s) IPR000679 Zinc finger%2C GATA-type	AT4G17570.2	GATA transcription factor 26	Encodes a member of the GATA factor family of zinc finger transcription factors.	GATA transcription factor 26 (GATA26); FUNCTIONS IN: sequence-specific DNA binding transcription factor activity; INVOLVED IN: regulation of transcription, DNA-dependent; EXPRESSED IN: 21 plant structures; EXPRESSED DURING: 13 growth stages; CONTAINS InterPro DOMAIN/s: Zinc finger, GATA-type (InterPro:IPR000679); BEST Arabidopsis thaliana protein match is: GATA transcription factor 27 (TAIR:AT5G4…
	Solyc03g059420	0.467636	0.0284446	Sister chromatid cohesion 2 (AHRD V1 **-- D7M7D7_ARALY)%3B contains Interpro domain(s) IPR016024 Armadillo-type fold	AT5G15540.1	PHD finger family protein	Encodes Adherin SCC2. Essential for viability. Required for normal seed development. Plays a role in the establishment of sister-chromatid cohesion and chromosome organization during meiosis.	EMBRYO DEFECTIVE 2773 (EMB2773); FUNCTIONS IN: binding, zinc ion binding; INVOLVED IN: centromere complex assembly, sister chromatid cohesion, embryo development ending in seed dormancy, meiotic sister chromatid cohesion; EXPRESSED IN: 25 plant structures; EXPRESSED DURING: 13 growth stages; CONTAINS InterPro DOMAIN/s: Zinc finger, PHD-type, conserved site (InterPro:IPR019786), Zinc finger, RING-…
	Solyc06g053710	0.47106	0.0386661	Ethylene receptor (AHRD V1 **** Q9XET8_SOLLC)%3B contains Interpro domain(s) IPR001789 Signal transduction response regulator%2C receiver region IPR014525 Signal transduction histidine kinase%2C hybrid-type%2C ethylene sensor IPR005467 Signal transduction histidine kinase%2C core	AT3G04580.1	Signal transduction histidine kinase, hybrid-type, ethylene sensor	Ethylene receptor, subfamily 2. Has serine kinase activity.	ETHYLENE INSENSITIVE 4 (EIN4); FUNCTIONS IN: ethylene binding, protein histidine kinase activity, receptor activity, glycogen synthase kinase 3 activity; INVOLVED IN: negative regulation of ethylene mediated signaling pathway; LOCATED IN: endomembrane system, endoplasmic reticulum membrane, membrane; EXPRESSED IN: 22 plant structures; EXPRESSED DURING: 13 growth stages; CONTAINS InterPro DOMAIN/s…
	Solyc11g072600	0.474622	0.0125019	AP2-like ethylene-responsive transcription factor At1g79700 (AHRD V1 *--- AP2L3_ARATH)%3B contains Interpro domain(s) IPR001471 Pathogenesis-related transcriptional factor and ERF%2C DNA-binding	AT2G28550.3	related to AP2.7	0	related to AP2.7 (RAP2.7); CONTAINS InterPro DOMAIN/s: DNA-binding, integrase-type (InterPro:IPR016177), Pathogenesis-related transcriptional factor/ERF, DNA-binding (InterPro:IPR001471); BEST Arabidopsis thaliana protein match is: target of early activation tagged (EAT) 2 (TAIR:AT5G60120.1).
	Solyc09g061270	0.476758	0.00230201	BSD domain-containing protein (AHRD V1 ***- D7L5T3_ARALY)%3B contains Interpro domain(s) IPR005607 BSD	AT3G24820.1	BSD domain-containing protein	0	BSD domain-containing protein; CONTAINS InterPro DOMAIN/s: BSD (InterPro:IPR005607); BEST Arabidopsis thaliana protein match is: BSD domain-containing protein (TAIR:AT1G69030.1); Has 175 Blast hits to 175 proteins in 27 species: Archae - 0; Bacteria - 0; Metazoa - 15; Fungi - 0; Plants - 153; Viruses - 0; Other Eukaryotes - 7 (source: NCBI BLink).
	Solyc02g085910	0.476868	0.0195603	LOB domain protein 42 (AHRD V1 ***- D7KWD0_ARALY)%3B contains Interpro domain(s) IPR004883 Lateral organ boundaries%2C LOB	AT3G02550.1	LOB domain-containing protein 41	0	LOB domain-containing protein 41 (LBD41); CONTAINS InterPro DOMAIN/s: Lateral organ boundaries, LOB (InterPro:IPR004883), Asymmetric leaves, AS2/LOB (InterPro:IPR017414); BEST Arabidopsis thaliana protein match is: LOB domain-containing protein 40 (TAIR:AT1G67100.1); Has 601 Blast hits to 600 proteins in 23 species: Archae - 0; Bacteria - 0; Metazoa - 0; Fungi - 0; Plants - 601; Viruses - 0; Othe…
	Solyc11g069160	0.480942	0.0461619	Sumo ligase (AHRD V1 *--- Q1DH57_AEDAE)%3B contains Interpro domain(s) IPR004181 Zinc finger%2C MIZ-type	AT5G60410.2	DNA-binding protein with MIZ/SP-RING zinc finger, PHD-finger and SAP domain	Encodes a plant small ubiquitin-like modifier (SUMO) E3 ligase that is a focal controller of Pi starvation-dependent responses. Also required for SA and PAD4-mediated R gene signalling, which in turn confers innate immunity in Arabidopsis. Also involved in the regulation of plant growth, drought responses and freezing tolerance. This latter effect is most likely due to SIZ1 dependent ABI5 sumoyla…	SIZ1; CONTAINS InterPro DOMAIN/s: DNA-binding SAP (InterPro:IPR003034), Zinc finger, MIZ-type (InterPro:IPR004181), Zinc finger, PHD-type, conserved site (InterPro:IPR019786), Zinc finger, PHD-type (InterPro:IPR001965), Zinc finger, FYVE/PHD-type (InterPro:IPR011011), Zinc finger, PHD-finger (InterPro:IPR019787); BEST Arabidopsis thaliana protein match is: RING/U-box superfamily protein (TAIR:AT5…
	Solyc07g063410	0.481859	0.000323859	NAC domain protein IPR003441 (AHRD V1 ***- B9HZY3_POPTR)%3B contains Interpro domain(s) IPR003441 No apical meristem (NAM) protein	AT4G27410.3	NAC (No Apical Meristem) domain transcriptional regulator superfamily protein	Encodes a NAC transcription factor induced in response to dessication. It is localized to the nucleus and acts as a transcriptional activator in ABA-mediated dehydration response.	RESPONSIVE TO DESICCATION 26 (RD26); CONTAINS InterPro DOMAIN/s: No apical meristem (NAM) protein (InterPro:IPR003441); BEST Arabidopsis thaliana protein match is: NAC domain containing protein 19 (TAIR:AT1G52890.1); Has 2991 Blast hits to 2983 proteins in 75 species: Archae - 0; Bacteria - 0; Metazoa - 0; Fungi - 0; Plants - 2991; Viruses - 0; Other Eukaryotes - 0 (source: NCBI BLink).
	Solyc09g091280	0.485132	0.0129922	Retinoblastoma-related protein 1 (AHRD V1 ***- Q9M7J0_9ROSI)%3B contains Interpro domain(s) IPR002720 Retinoblastoma-associated protein%2C A-box	AT3G12280.1	retinoblastoma-related 1	Encodes a retinoblastoma homologue RETINOBLASTOMA-RELATED protein (RBR or RBR1). RBR controls nuclear proliferation in the female gametophyte. Also required for correct differentiation of male gametophytic cell types. Regulates stem cell maintenance in Arabidopsis roots. Involved in the determination of cell cycle arrest in G1 phase after sucrose starvation. RBR1 is also involved in regulation of…	retinoblastoma-related 1 (RBR1); FUNCTIONS IN: transcription factor binding; INVOLVED IN: in 15 processes; LOCATED IN: cytosol; EXPRESSED IN: 26 plant structures; EXPRESSED DURING: 15 growth stages; CONTAINS InterPro DOMAIN/s: Retinoblastoma-associated protein, B-box (InterPro:IPR002719), Cyclin-like (InterPro:IPR011028), Cyclin-related (InterPro:IPR013763), Retinoblastoma-associated protein, A-b…
	Solyc01g104900	0.488997	0.000538787	NAC domain protein IPR003441 (AHRD V1 ***- B9GZS1_POPTR)%3B contains Interpro domain(s) IPR003441 No apical meristem (NAM) protein	AT5G64530.1	xylem NAC domain 1	0	xylem NAC domain 1 (XND1); CONTAINS InterPro DOMAIN/s: No apical meristem (NAM) protein (InterPro:IPR003441); BEST Arabidopsis thaliana protein match is: NAC domain containing protein 25 (TAIR:AT1G61110.1); Has 2741 Blast hits to 2738 proteins in 73 species: Archae - 0; Bacteria - 0; Metazoa - 0; Fungi - 0; Plants - 2741; Viruses - 0; Other Eukaryotes - 0 (source: NCBI BLink).
	Solyc01g103090	0.492108	0.0184755	Splicing factor U2af subunit (AHRD V1 *-*- B6T3Q5_MAIZE)%3B contains Interpro domain(s) IPR009145 U2 auxiliary factor small subunit	AT1G10320.1	Zinc finger C-x8-C-x5-C-x3-H type family protein	0	Zinc finger C-x8-C-x5-C-x3-H type family protein; FUNCTIONS IN: RNA binding, nucleotide binding, zinc ion binding, nucleic acid binding; LOCATED IN: nucleus; EXPRESSED IN: 22 plant structures; EXPRESSED DURING: 13 growth stages; CONTAINS InterPro DOMAIN/s: Zinc finger, CCCH-type (InterPro:IPR000571), RNA recognition motif, RNP-1 (InterPro:IPR000504), Nucleotide-binding, alpha-beta plait (InterPro…
	Solyc04g007180	0.493346	0.00140971	Ethylene responsive transcription factor 2a (AHRD V1 *-*- C0J9I7_9ROSA)%3B contains Interpro domain(s) IPR001471 Pathogenesis-related transcriptional factor and ERF%2C DNA-binding	AT1G68550.1	Integrase-type DNA-binding superfamily protein	encodes a member of the ERF (ethylene response factor) subfamily B-6 of ERF/AP2 transcription factor family. The protein contains one AP2 domain. There are 12 members in this subfamily including RAP2.11.	Integrase-type DNA-binding superfamily protein; FUNCTIONS IN: DNA binding, sequence-specific DNA binding transcription factor activity; INVOLVED IN: regulation of transcription, DNA-dependent; LOCATED IN: nucleus; EXPRESSED IN: sperm cell; CONTAINS InterPro DOMAIN/s: DNA-binding, integrase-type (InterPro:IPR016177), Pathogenesis-related transcriptional factor/ERF, DNA-binding (InterPro:IPR001471)…
	Solyc12g055910	0.494318	0.0072541	PHD finger family protein (AHRD V1 *--- D7LYU3_ARALY)%3B contains Interpro domain(s) IPR019787 Zinc finger%2C PHD-finger	AT4G10930.1	0	0	unknown protein; LOCATED IN: cellular_component unknown; EXPRESSED IN: 23 plant structures; EXPRESSED DURING: 14 growth stages; Has 30201 Blast hits to 17322 proteins in 780 species: Archae - 12; Bacteria - 1396; Metazoa - 17338; Fungi - 3422; Plants - 5037; Viruses - 0; Other Eukaryotes - 2996 (source: NCBI BLink).
	Solyc06g071860	0.502738	0.0423623	Zinc finger CCCH domain-containing protein 67 (AHRD V1 *-*- C3H67_ARATH)%3B contains Interpro domain(s) IPR000571 Zinc finger%2C CCCH-type	AT3G48440.1	Zinc finger C-x8-C-x5-C-x3-H type family protein	0	Zinc finger C-x8-C-x5-C-x3-H type family protein; FUNCTIONS IN: zinc ion binding, nucleic acid binding; INVOLVED IN: biological_process unknown; LOCATED IN: cellular_component unknown; EXPRESSED IN: 25 plant structures; EXPRESSED DURING: 13 growth stages; CONTAINS InterPro DOMAIN/s: Zinc finger, CCCH-type (InterPro:IPR000571); BEST Arabidopsis thaliana protein match is: Zinc finger C-x8-C-x5-C-x3…
	Solyc05g053240	0.508651	0.0207753	Squamosa promoter binding protein-like 1 (AHRD V1 *-*- Q56YT3_ARATH)%3B contains Interpro domain(s) IPR004333 Transcription factor%2C SBP-box	AT3G60030.1	squamosa promoter-binding protein-like 12	0	squamosa promoter-binding protein-like 12 (SPL12); FUNCTIONS IN: sequence-specific DNA binding transcription factor activity; INVOLVED IN: regulation of transcription; LOCATED IN: nucleus; EXPRESSED IN: 22 plant structures; EXPRESSED DURING: 14 growth stages; CONTAINS InterPro DOMAIN/s: Ankyrin repeat-containing domain (InterPro:IPR020683), Transcription factor, SBP-box (InterPro:IPR004333); BEST…
	Solyc04g014830	0.512467	0.036926	GRAS family transcription factor (AHRD V1 **-* B9IH45_POPTR)%3B contains Interpro domain(s) IPR005202 GRAS transcription factor	AT4G17230.1	SCARECROW-like 13	Encodes a scarecrow-like protein (SCL13). Member of GRAS gene family.	SCARECROW-like 13 (SCL13); CONTAINS InterPro DOMAIN/s: Transcription factor GRAS (InterPro:IPR005202); BEST Arabidopsis thaliana protein match is: scarecrow-like 5 (TAIR:AT1G50600.1); Has 2512 Blast hits to 2467 proteins in 302 species: Archae - 0; Bacteria - 4; Metazoa - 0; Fungi - 0; Plants - 2508; Viruses - 0; Other Eukaryotes - 0 (source: NCBI BLink).
	Solyc05g015610	0.516937	0.044202	Histidine kinase cytokinin receptor (AHRD V1 **** B9GZP2_POPTR)%3B contains Interpro domain(s) IPR006189 CHASE	AT1G27320.1	histidine kinase 3	Encodes a histidine kinases, a cytokinin receptor that controls cytokinin-mediated leaf longevity through a specific phosphorylation of the response regulator, ARR2.	histidine kinase 3 (HK3); CONTAINS InterPro DOMAIN/s: Signal transduction histidine kinase, homodimeric (InterPro:IPR009082), CHASE (InterPro:IPR006189), Signal transduction histidine kinase, core (InterPro:IPR005467), ATPase-like, ATP-binding domain (InterPro:IPR003594), CheY-like (InterPro:IPR011006), Signal transduction response regulator, receiver domain (InterPro:IPR001789), Signal transduct…
	Solyc06g008200	0.517323	0.0300369	MYB-CC type transfactor (AHRD V1 *--- B4F7W7_MAIZE)%3B contains Interpro domain(s) IPR006447 Myb-like DNA-binding region%2C SHAQKYF class	AT4G28610.1	phosphate starvation response 1	Similar to phosphate starvation response gene from Chlamydomonas. Weakly responsive to phosphate starvation. Acts upstream of PHO2 in phosphate signaling.	phosphate starvation response 1 (PHR1); CONTAINS InterPro DOMAIN/s: Homeodomain-like (InterPro:IPR009057), Myb, DNA-binding (InterPro:IPR014778), HTH transcriptional regulator, Myb-type, DNA-binding (InterPro:IPR017930), Myb-like DNA-binding domain, SHAQKYF class (InterPro:IPR006447), Homeodomain-related (InterPro:IPR012287); BEST Arabidopsis thaliana protein match is: myb-like HTH transcriptiona…
	Solyc02g092550	0.518295	0.00371967	LOB domain protein 38 (AHRD V1 ***- D7LT02_ARALY)%3B contains Interpro domain(s) IPR004883 Lateral organ boundaries%2C LOB	AT5G67420.1	LOB domain-containing protein 37	0	LOB domain-containing protein 37 (LBD37); CONTAINS InterPro DOMAIN/s: Lateral organ boundaries, LOB (InterPro:IPR004883); BEST Arabidopsis thaliana protein match is: LOB domain-containing protein 38 (TAIR:AT3G49940.1); Has 1807 Blast hits to 1807 proteins in 277 species: Archae - 0; Bacteria - 0; Metazoa - 736; Fungi - 347; Plants - 385; Viruses - 0; Other Eukaryotes - 339 (source: NCBI BLink).
	Solyc07g045180	0.518676	0.013884	CONSTANS-like zinc finger protein (AHRD V1 **-- D0EP07_SOYBN)%3B contains Interpro domain(s) IPR010402 CCT domain	AT5G48250.1	B-box type zinc finger protein with CCT domain	0	B-box type zinc finger protein with CCT domain; FUNCTIONS IN: sequence-specific DNA binding transcription factor activity, zinc ion binding; LOCATED IN: plasma membrane; EXPRESSED IN: 23 plant structures; EXPRESSED DURING: 13 growth stages; CONTAINS InterPro DOMAIN/s: CCT domain (InterPro:IPR010402), Zinc finger, B-box (InterPro:IPR000315); BEST Arabidopsis thaliana protein match is: CONSTANS-lik…
	Solyc08g074500	0.522585	0.00773307	Chromodomain-helicase-DNA-binding protein 1-like (AHRD V1 *--* CHD1L_HUMAN)%3B contains Interpro domain(s) IPR000330 SNF2-related	AT3G54280.2	DNA binding;ATP binding;nucleic acid binding;binding;helicases;ATP binding;DNA binding;helicases	0	ROOT GROWTH DEFECTIVE 3 (RGD3); FUNCTIONS IN: helicase activity, binding, DNA binding, nucleic acid binding, ATP binding; EXPRESSED IN: 23 plant structures; EXPRESSED DURING: 14 growth stages; CONTAINS InterPro DOMAIN/s: Armadillo-like helical (InterPro:IPR011989), DEAD-like helicase, N-terminal (InterPro:IPR014001), Armadillo-type fold (InterPro:IPR016024), DNA/RNA helicase, C-terminal (InterPro…
	Solyc05g020020	0.523433	0.0114004	CONSTANS-like zinc finger protein (AHRD V1 **-- D0EP07_SOYBN)%3B contains Interpro domain(s) IPR010402 CCT domain	AT5G48250.1	B-box type zinc finger protein with CCT domain	0	B-box type zinc finger protein with CCT domain; FUNCTIONS IN: sequence-specific DNA binding transcription factor activity, zinc ion binding; LOCATED IN: plasma membrane; EXPRESSED IN: 23 plant structures; EXPRESSED DURING: 13 growth stages; CONTAINS InterPro DOMAIN/s: CCT domain (InterPro:IPR010402), Zinc finger, B-box (InterPro:IPR000315); BEST Arabidopsis thaliana protein match is: CONSTANS-lik…
	Solyc06g060230	0.524209	0.00959721	NAC domain protein IPR003441 (AHRD V1 ***- B9GU14_POPTR)%3B contains Interpro domain(s) IPR003441 No apical meristem (NAM) protein	AT1G01720.1	NAC (No Apical Meristem) domain transcriptional regulator superfamily protein	Belongs to a large family of putative transcriptional activators with NAC domain. Transcript level increases in response to wounding and abscisic acid. ATAF1 attentuates ABA signaling and sythesis. Mutants are hyposensitive to ABA.	ATAF1; CONTAINS InterPro DOMAIN/s: No apical meristem (NAM) protein (InterPro:IPR003441); BEST Arabidopsis thaliana protein match is: NAC domain containing protein 32 (TAIR:AT1G77450.1); Has 3043 Blast hits to 3037 proteins in 75 species: Archae - 0; Bacteria - 0; Metazoa - 0; Fungi - 0; Plants - 3043; Viruses - 0; Other Eukaryotes - 0 (source: NCBI BLink).
	Solyc06g060830	0.527233	0.000197707	Homeobox-leucine zipper protein (AHRD V1 ***- Q40781_PIMBR)%3B contains Interpro domain(s) IPR006712 HD-ZIP protein%2C N-terminal	AT4G16780.1	homeobox protein 2	Encodes a homeodomain-leucine zipper protein that is rapidly and strongly induced by changes in the ratio of red to far-red light. It is also involved in cell expansion and cell proliferation and in the response to auxin.	homeobox protein 2 (HB-2); CONTAINS InterPro DOMAIN/s: HD-ZIP protein, N-terminal (InterPro:IPR006712), Helix-turn-helix motif, lambda-like repressor (InterPro:IPR000047), Homeobox (InterPro:IPR001356), Homeobox, conserved site (InterPro:IPR017970), Homeodomain-like (InterPro:IPR009057), Leucine zipper, homeobox-associated (InterPro:IPR003106), Homeodomain-related (InterPro:IPR012287); BEST Arabi…
	Solyc01g108930	0.533075	0.0114539	B3 domain-containing protein Os03g0622200 (AHRD V1 ***- Y3222_ORYSJ)%3B contains Interpro domain(s) IPR003340 Transcriptional factor B3	AT4G33280.1	AP2/B3-like transcriptional factor family protein	0	AP2/B3-like transcriptional factor family protein; FUNCTIONS IN: DNA binding, sequence-specific DNA binding transcription factor activity; INVOLVED IN: regulation of transcription, DNA-dependent; LOCATED IN: vacuole; CONTAINS InterPro DOMAIN/s: Transcriptional factor B3 (InterPro:IPR003340); BEST Arabidopsis thaliana protein match is: AP2/B3-like transcriptional factor family protein (TAIR:AT3G18…
	Solyc04g076530	0.535388	0.00438878	GATA transcription factor 25 (AHRD V1 *--- B6TFI9_MAIZE)%3B contains Interpro domain(s) IPR010402 CCT domain	AT3G21175.1	ZIM-like 1	member of a novel family of plant-specific GATA-type transcription factors.	ZIM-like 1 (ZML1); FUNCTIONS IN: sequence-specific DNA binding, sequence-specific DNA binding transcription factor activity, zinc ion binding; INVOLVED IN: regulation of transcription, DNA-dependent; EXPRESSED IN: 23 plant structures; EXPRESSED DURING: 13 growth stages; CONTAINS InterPro DOMAIN/s: Zinc finger, NHR/GATA-type (InterPro:IPR013088), Tify (InterPro:IPR010399), CCT domain (InterPro:IPR…
	Solyc01g104650	0.53681	0.0305915	BZIP transcription factor (AHRD V1 **** Q53UC6_WHEAT)%3B contains Interpro domain(s) IPR011700 Basic leucine zipper	AT5G44080.1	Basic-leucine zipper (bZIP) transcription factor family protein	0	Basic-leucine zipper (bZIP) transcription factor family protein; FUNCTIONS IN: sequence-specific DNA binding transcription factor activity; INVOLVED IN: regulation of transcription, DNA-dependent; LOCATED IN: chloroplast; EXPRESSED IN: 24 plant structures; EXPRESSED DURING: 13 growth stages; CONTAINS InterPro DOMAIN/s: Basic-leucine zipper (bZIP) transcription factor (InterPro:IPR004827), bZIP tr…
	Solyc05g051060	0.539876	0.0359796	Myb family transcription factor-like (AHRD V1 *--* Q84NK2_ORYSJ)%3B contains Interpro domain(s) IPR006447 Myb-like DNA-binding region%2C SHAQKYF class	AT5G16560.1	Homeodomain-like superfamily protein	Encodes a KANADI protein (KAN) that regulates organ polarity in Arabidopsis. KAN is required for abaxial identity in both leaves and carpels, and encodes a nuclear-localized protein in the GARP family of putative transcription factors. Together with KAN2, this gene appears to be involved in the development of the carpel and the outer integument of the ovule.Along with KAN2 and KAN4, KAN1 appears …	KANADI (KAN); CONTAINS InterPro DOMAIN/s: Homeodomain-like (InterPro:IPR009057), Myb, DNA-binding (InterPro:IPR014778), Myb-like DNA-binding domain, SHAQKYF class (InterPro:IPR006447), Homeodomain-related (InterPro:IPR012287); BEST Arabidopsis thaliana protein match is: Homeodomain-like superfamily protein (TAIR:AT1G32240.1); Has 30201 Blast hits to 17322 proteins in 780 species: Archae - 12; Bac…
	Solyc09g063010	0.540001	0.0243952	BHLH transcription factor (AHRD V1 *-** B6TXR4_MAIZE)%3B contains Interpro domain(s) IPR011598 Helix-loop-helix DNA-binding	AT2G20180.2	phytochrome interacting factor 3-like 5	Encodes a novel Myc-related bHLH transcription factor that has transcriptional activation activity in the dark. It is a key negative regulator of phytochrome-mediated seed germination and acts by inhibiting chlorophyll biosynthesis, light-mediated suppression of hypocotyl elongation and far-red light-mediated suppression of seed germination, and promoting negative gravitropism in hypocotyls. Ligh…	phytochrome interacting factor 3-like 5 (PIL5); CONTAINS InterPro DOMAIN/s: Helix-loop-helix DNA-binding domain (InterPro:IPR001092), Helix-loop-
	Solyc01g006650	0.543245	0.00243475	Ethylene insensitive 3 class transcription factor (AHRD V1 *-** D5L144_MALDO)%3B contains Interpro domain(s) IPR006957 Ethylene insensitive 3	AT1G73730.1	ETHYLENE-INSENSITIVE3-like 3	Encodes a putative transcription factor involved in ethylene signalling. Isolated DNA binding domain has been shown to bind DNA in vitro.	ETHYLENE-INSENSITIVE3-like 3 (EIL3); FUNCTIONS IN: DNA binding, sequence-specific DNA binding transcription factor activity; INVOLVED IN: ethylene mediated signaling pathway, cellular response to sulfate starvation, regulation of sulfur metabolic process, regulation of transcription; LOCATED IN: nucleus; EXPRESSED IN: 23 plant structures; EXPRESSED DURING: 15 growth stages; CONTAINS InterPro DOMA…
	Solyc08g065320	0.543399	0.00436143	Transmembrane protein 222 (Fragment) (AHRD V1 *--- Q5SSD9_HUMAN)%3B contains Interpro domain(s) IPR008496 Protein of unknown function DUF778	AT2G26070.1	Protein of unknown function (DUF778)	Encodes a predicted membrane protein. Similar sequences are widely distributed and conserved in plants, animals and protists but absent in fungi and prokaryotes. The sequence has no known motifs and no biological function has been assigned in any species. In Arabidopsis, it appears to be involved in the negative regulation of the response to ethylene, is localized to the Golgi and is a positive r…	REVERSION-TO-ETHYLENE SENSITIVITY1 (RTE1); CONTAINS InterPro DOMAIN/s: Protein of unknown function DUF778 (InterPro:IPR008496); BEST Arabidopsis thaliana protein match is: RTE1-homolog (TAIR:AT3G51040.3); Has 292 Blast hits to 292 proteins in 110 species: Archae - 0; Bacteria - 0; Metazoa - 126; Fungi - 0; Plants - 94; Viruses - 0; Other Eukaryotes - 72 (source: NCBI BLink).
	Solyc02g032120	0.545576	0.0251315	Zinc finger protein 207 (AHRD V1 *-*- Q28FC3_XENTR)%3B contains Interpro domain(s) IPR007087 Zinc finger%2C C2H2-type	AT1G30970.1	zinc finger (C2H2 type) family protein	Encodes SUF4 (SUPPRESSOR of FRI 4), a putative zinc-finger-containing transcription factor that is required for delayed flowering in winter-annual Arabidopsis. suf4 mutations strongly suppress the late-flowering phenotype of FRI (FRIGIDA) mutants. suf4 mutants also show reduced H3K4 trimethylation at FLC (FLOWERING LOCUS C), a floral inhibitor. SUF4 may act to specifically recruit a putative hist…	suppressor of FRIGIDA4 (SUF4); CONTAINS InterPro DOMAIN/s: Zinc finger, C2H2-like (InterPro:IPR015880), Zinc finger, BED-type predicted (InterPro:IPR003656), Zinc finger, C2H2-type (InterPro:IPR007087); Has 21249 Blast hits to 14717 proteins in 989 species: Archae - 33; Bacteria - 3114; Metazoa - 8587; Fungi - 3278; Plants - 3255; Viruses - 686; Other Eukaryotes - 2296 (source: NCBI BLink).
	Solyc07g052300	0.550088	0.0162575	Myb-related transcription factor (AHRD V1 *--- B5RHV2_MUSBA)%3B contains Interpro domain(s) IPR015495 Myb transcription factor	AT2G32460.1	myb domain protein 101	Member of the R2R3 factor gene family.	myb domain protein 101 (MYB101); CONTAINS InterPro DOMAIN/s: SANT, DNA-binding (InterPro:IPR001005), Homeodomain-like (InterPro:IPR009057), Myb, DNA-binding (InterPro:IPR014778), HTH transcriptional regulator, Myb-type, DNA-binding (InterPro:IPR017930), Homeodomain-related (InterPro:IPR012287), Myb transcription factor (InterPro:IPR015495); BEST Arabidopsis thaliana protein match is: myb domain p…
	Solyc10g078430	0.552458	0.00630733	Transcription factor Dp-1 (AHRD V1 **** B6UDG0_MAIZE)%3B contains Interpro domain(s) IPR016556 Transcription factor DP%2C subgroup	AT5G03415.1	Transcription factor DP	Encodes a homolog of the animal DP protein. DP, in animals, forms a heterodimer with E2F and plays a central role in G1/S transition in the cell division cycle. DPB has been shown to interact with non phosphorylated E2Fc; when E2Fc is phosphorylated, the formation of the E2Fc/DPB heterodimer is lost.	DPB; CONTAINS InterPro DOMAIN/s: Winged helix-turn-helix transcription repressor DNA-binding (InterPro:IPR011991), Transcription factor E2F/dimerisation partner (TDP) (InterPro:IPR003316), Transcription factor DP, C-terminal (InterPro:IPR014889), Transcription factor DP (InterPro:IPR015648), Transcription factor DP, subgroup (InterPro:IPR016556); BEST Arabidopsis thaliana protein match is: Transc…
	Solyc01g105230	0.554575	0.0452519	Calmodulin-binding transcription activator 2 (AHRD V1 **** Q0WNN4_ARATH)%3B contains Interpro domain(s) IPR005559 CG-1	AT5G64220.1	Calmodulin-binding transcription activator protein with CG-1 and Ankyrin domains	0	Calmodulin-binding transcription activator protein with CG-1 and Ankyrin domains; FUNCTIONS IN: calmodulin binding, transcription regulator activity; INVOLVED IN: regulation of transcription; LOCATED IN: nucleus; EXPRESSED IN: 23 plant structures; EXPRESSED DURING: 13 growth stages; CONTAINS InterPro DOMAIN/s: Ankyrin repeat-containing domain (InterPro:IPR020683), CG-1 (InterPro:IPR005559), IQ ca…
	Solyc04g082420	0.556862	0.0230142	BTB/POZ domain-containing protein (AHRD V1 **-- D7LC69_ARALY)%3B contains Interpro domain(s) IPR013089 Kelch related	AT2G30600.5	BTB/POZ domain-containing protein	0	BTB/POZ domain-containing protein; INVOLVED IN: cell adhesion; LOCATED IN: cellular_component unknown; EXPRESSED IN: 24 plant structures; EXPRESSED DURING: 13 growth stages; CONTAINS InterPro DOMAIN/s: Coagulation factor 5/8 type, C-terminal (InterPro:IPR000421), Farnesoic acid 0-methyl transferase (InterPro:IPR022041), BTB/POZ (InterPro:IPR013069), BTB/Kelch-associated (InterPro:IPR011705), BTB/…
	Solyc12g006120	0.560858	0.00202286	Nuclear transcription factor Y subunit B-3 (AHRD V1 *-*- B6SUG8_MAIZE)%3B contains Interpro domain(s) IPR003957 Transcription factor%2C CBFA/NFYB%2C DNA topoisomerase	AT4G14540.1	nuclear factor Y, subunit B3	0	nuclear factor Y, subunit B3 (NF-YB3); FUNCTIONS IN: sequence-specific DNA binding transcription factor activity; INVOLVED IN: regulation of transcription, DNA-dependent; LOCATED IN: nucleus, intracellular; EXPRESSED IN: 21 plant structures; EXPRESSED DURING: 13 growth stages; CONTAINS InterPro DOMAIN/s: Transcription factor, CBFA/NFYB, DNA topoisomerase (InterPro:IPR003957), Transcription factor…
	Solyc02g093940	0.563098	0.00714532	mTERF domain-containing protein 1%2C mitochondrial (AHRD V1 *--- MTER1_HUMAN)%3B contains Interpro domain(s) IPR003690 Mitochodrial transcription termination factor-related	AT4G14605.1	Mitochondrial transcription termination factor family protein	0	Mitochondrial transcription termination factor family protein; CONTAINS InterPro DOMAIN/s: Mitochodrial transcription termination factor-related (InterPro:IPR003690); BEST Arabidopsis thaliana protein match is: Mitochondrial transcription termination factor family protein (TAIR:AT2G21710.1); Has 1482 Blast hits to 884 proteins in 83 species: Archae - 0; Bacteria - 0; Metazoa - 114; Fungi - 0; Pla…
	Solyc03g114060	0.566762	0.0485352	Os02g0742100 protein (Fragment) (AHRD V1 *-*- Q0DXN7_ORYSJ)%3B contains Interpro domain(s) IPR001025 Bromo adjacent region	AT3G48050.1	BAH domain ;TFIIS helical bundle-like domain	0	BAH domain ;TFIIS helical bundle-like domain; FUNCTIONS IN: transcription regulator activity, DNA binding; INVOLVED IN: transcription; LOCATED IN: nucleus; EXPRESSED IN: male gametophyte, cultured cell, pollen tube; EXPRESSED DURING: L mature pollen stage, M germinated pollen stage; CONTAINS InterPro DOMAIN/s: Transcription factor IIS, N-terminal (InterPro:IPR017923), Transcription elongation fac…
	Solyc10g086000	0.574052	0.012043	Pseudo-response regulator 7 (AHRD V1 ***- D0PPG7_CASSA)%3B contains Interpro domain(s) IPR001789 Signal transduction response regulator%2C receiver region	AT5G02810.1	pseudo-response regulator 7	PRR7 and PRR9 are partially redundant essential components of a temperature-sensitive circadian system. CCA1 and LHY had a positive effect on PRR7 expression levels. Acts as transcriptional repressor of CCA1 and LHY.	pseudo-response regulator 7 (PRR7); CONTAINS InterPro DOMAIN/s: CheY-like (InterPro:IPR011006), Signal transduction response regulator, receiver domain (InterPro:IPR001789), CCT domain (InterPro:IPR010402); BEST Arabidopsis thaliana protein match is: pseudo-response regulator 3 (TAIR:AT5G60100.3); Has 30201 Blast hits to 17322 proteins in 780 species: Archae - 12; Bacteria - 1396; Metazoa - 17338…
	Solyc03g124040	0.57424	0.00614271	Mitochondrial transcription termination factor (Fragment) (AHRD V1 *--- C6FB10_PSEMZ)%3B contains Interpro domain(s) IPR003690 Mitochodrial transcription termination factor-related	AT1G78930.1	Mitochondrial transcription termination factor family protein	0	Mitochondrial transcription termination factor family protein; FUNCTIONS IN: molecular_function unknown; INVOLVED IN: biological_process unknown; LOCATED IN: chloroplast; EXPRESSED IN: 22 plant structures; EXPRESSED DURING: 13 growth stages; CONTAINS InterPro DOMAIN/s: Mitochodrial transcription termination factor-related (InterPro:IPR003690); BEST Arabidopsis thaliana protein match is: Mitochond…
	Solyc04g008610	0.57601	0.0123348	Histone acetyltransferase (AHRD V1 **** B9HG17_POPTR)%3B contains Interpro domain(s) IPR009255 Transcriptional coactivation	AT1G16710.1	histone acetyltransferase of the CBP family 12	Encodes an enzyme with histone acetyltransferase activity that can use both H3 and H4 histones as substrates. No single prior lysine acetylation is sufficient to block HAC12 acetylation of the H3 or H4 peptides, suggesting that HAC12 can acetylate any of several lysines present in the peptides.	histone acetyltransferase of the CBP family 12 (HAC12); FUNCTIONS IN: histone acetyltransferase activity, transcription cofactor activity; INVOLVED IN: flower development, regulation of transcription, DNA-dependent, protein amino acid acetylation; LOCATED IN: nucleus; EXPRESSED IN: 23 plant structures; EXPRESSED DURING: 12 growth stages; CONTAINS InterPro DOMAIN/s: Histone H3-K56 acetyltransferas…
	Solyc07g053570	0.577034	0.0107229	Zinc finger family protein (AHRD V1 ***- D7MN23_ARALY)%3B contains Interpro domain(s) IPR007087 Zinc finger%2C C2H2-type	AT1G03840.1	C2H2 and C2HC zinc fingers superfamily protein	MGP is a nuclear-localized putative transcription factor with three zinc finger domains. MGP can interact with three proteins implicated in root patterning: SCR, SHR, and JKD in Y2H assays, and these interactions depend on the first zinc finger in MGP. MGP appears to be a direct transcriptional target of SHR and SCR, based on promoter binding assays, though it is not expressed in the QC, based on…	Magpie (MGP); CONTAINS InterPro DOMAIN/s: Zinc finger, C2H2-type (InterPro:IPR007087); BEST Arabidopsis thaliana protein match is: C2H2-like zinc finger protein (TAIR:AT5G44160.1); Has 50307 Blast hits to 19551 proteins in 373 species: Archae - 0; Bacteria - 2; Metazoa - 47709; Fungi - 273; Plants - 826; Viruses - 4; Other Eukaryotes - 1493 (source: NCBI BLink).
	Solyc10g005490	0.57778	0.00145191	Protein strawberry notch homolog 1 (AHRD V1 *-*- SBNO1_CHICK)%3B contains Interpro domain(s) IPR019787 Zinc finger%2C PHD-finger	AT1G79350.1	RING/FYVE/PHD zinc finger superfamily protein	0	embryo defective 1135 (EMB1135); FUNCTIONS IN: DNA binding, zinc ion binding; INVOLVED IN: regulation of transcription, DNA-dependent, embryo development ending in seed dormancy; LOCATED IN: chloroplast; EXPRESSED IN: 25 plant structures; EXPRESSED DURING: 15 growth stages; CONTAINS InterPro DOMAIN/s: Zinc finger, PHD-type, conserved site (InterPro:IPR019786), Zinc finger, PHD-type (InterPro:IPR0…
	Solyc09g014990	0.577837	0.0280011	WRKY-like transcription factor (AHRD V1 **** Q06B53_SOLPE)%3B contains Interpro domain(s) IPR003657 DNA-binding WRKY	AT2G38470.1	WRKY DNA-binding protein 33	Member of the plant WRKY transcription factor family. Regulates the antagonistic relationship between defense pathways mediating responses to P. syringae and necrotrophic fungal pathogens. Located in nucleus. Involved in response to various abiotic stresses - especially salt stress.	WRKY DNA-binding protein 33 (WRKY33); CONTAINS InterPro DOMAIN/s: DNA-binding WRKY (InterPro:IPR003657); BEST Arabidopsis thaliana protein match is: WRKY DNA-binding protein 4 (TAIR:AT1G13960.1); Has 7573 Blast hits to 4449 proteins in 326 species: Archae - 2; Bacteria - 120; Metazoa - 293; Fungi - 170; Plants - 5689; Viruses - 9; Other Eukaryotes - 1290 (source: NCBI BLink).
	Solyc02g088070	0.58036	0.000127744	Dof zinc finger protein (AHRD V1 ***- C4B6D7_IPOBA)%3B contains Interpro domain(s) IPR003851 Zinc finger%2C Dof-type	AT5G39660.1	cycling DOF factor 2	Dof-type zinc finger domain-containing protein, identical to H-protein promoter binding factor-2a GI:3386546 from (Arabidopsis thaliana). Interacts with LKP2 and FKF1, but its overexpression does not change flowering time under short or long day conditions.	cycling DOF factor 2 (CDF2); CONTAINS InterPro DOMAIN/s: Zinc finger, Dof-type (InterPro:IPR003851); BEST Arabidopsis thaliana protein match is: cycling DOF factor 3 (TAIR:AT3G47500.1); Has 1150 Blast hits to 1134 proteins in 76 species: Archae - 0; Bacteria - 6; Metazoa - 18; Fungi - 6; Plants - 1095; Viruses - 0; Other Eukaryotes - 25 (source: NCBI BLink).
	Solyc04g016370	0.583546	0.0231387	DNA ATP-dependent helicase (AHRD V1 **-* C0NQX1_AJECG)%3B contains Interpro domain(s) IPR000330 SNF2-related	AT3G57300.2	INO80 ortholog	Encodes the Arabidopsis INO80 ortholog of the SWI/SNF ATPase family. Functions as a positive regulator of DNA homologous recombination (HR). In INO80 mutants, the HR frequency is reduced to 15% of that in the wild-type. Mutation in INO80 does not affect sensitivity to genotoxic agents and efficiency of T-DNA integration. INO80 was also shown to regulate a subset of the Arabidopsis transcriptome.	INO80 ortholog (INO80); FUNCTIONS IN: helicase activity, DNA binding, nucleic acid binding, ATP binding; INVOLVED IN: somatic cell DNA recombination, positive regulation of DNA repair, regulation of transcription; LOCATED IN: cellular_component unknown; EXPRESSED IN: 25 plant structures; EXPRESSED DURING: 14 growth stages; CONTAINS InterPro DOMAIN/s: DEAD-like helicase, N-terminal (InterPro:IPR01…
	Solyc09g076010	0.583983	0.0334038	PHD finger family protein (AHRD V1 *--- D7MI23_ARALY)%3B contains Interpro domain(s) IPR019787 Zinc finger%2C PHD-finger	AT4G14920.1	Acyl-CoA N-acyltransferase with RING/FYVE/PHD-type zinc finger protein	0	Acyl-CoA N-acyltransferase with RING/FYVE/PHD-type zinc finger protein; FUNCTIONS IN: DNA binding, zinc ion binding; INVOLVED IN: regulation of transcription, DNA-dependent; LOCATED IN: nucleus; EXPRESSED IN: 23 plant structures; EXPRESSED DURING: 14 growth stages; CONTAINS InterPro DOMAIN/s: Zinc finger, PHD-type, conserved site (InterPro:IPR019786), Zinc finger, PHD-type (InterPro:IPR001965), Z…
	Solyc01g103050	0.58433	0.000151063	Auxin response factor 1 (AHRD V1 **** D9I2J0_SOLLC)%3B contains Interpro domain(s) IPR010525 Auxin response factor	AT1G59750.1	auxin response factor 1	Encodes a member of the auxin response factor family. ARFs bind to the cis element 5'-TGTCTC-3' ARFs mediate changes in gene expression in response to auxin. ARF's form heterodimers with IAA/AUX genes. ARF1 enhances mutant phenotypes of ARF2 and may act with ARF2 to control aspects of maturation and senescence.ARF1:LUC and 3xHA:ARF1 proteins have a half-life of ~3-4 hours and their degradation is…	auxin response factor 1 (ARF1); CONTAINS InterPro DOMAIN/s: Aux/IAA-ARF-dimerisation (InterPro:IPR011525), Transcriptional factor B3 (InterPro:IPR003340),
	Solyc03g096050	0.585979	0.0337726	1-aminocyclopropane-1-carboxylate oxidase 1 (AHRD V1 **-* ACCO1_SOLLC)%3B contains Interpro domain(s) IPR005123 Oxoglutarate and iron-dependent oxygenase	AT5G05600.1	2-oxoglutarate (2OG) and Fe(II)-dependent oxygenase superfamily protein	0	2-oxoglutarate (2OG) and Fe(II)-dependent oxygenase superfamily protein; FUNCTIONS IN: oxidoreductase activity, iron ion binding; INVOLVED IN: response to salt stress, response to karrikin; EXPRESSED IN: 15 plant structures; EXPRESSED DURING: 9 growth stages; CONTAINS InterPro DOMAIN/s: Isopenicillin N synthase (InterPro:IPR002283), Oxoglutarate/iron-dependent oxygenase (InterPro:IPR005123); BEST…
	Solyc08g062960	0.587995	0.0404132	Heat stress transcription factor A3 (AHRD V1 *-** D1M7W9_SOLLC)%3B contains Interpro domain(s) IPR000232 Heat shock factor (HSF)-type%2C DNA-binding	AT2G26150.1	heat shock transcription factor A2	member of Heat Stress Transcription Factor (Hsf) family. Involved in response to misfolded protein accumulation in the cytosol. Regulated by alternative splicing and non-sense-mediated decay.	heat shock transcription factor A2 (HSFA2); FUNCTIONS IN: DNA binding, transcription activator activity, sequence-specific DNA binding transcription factor activity; INVOLVED IN: in 7 processes; LOCATED IN: nucleus; EXPRESSED IN: 8 plant structures; EXPRESSED DURING: 4 anthesis, C globular stage, petal differentiation and expansion stage; CONTAINS InterPro DOMAIN/s: Winged helix-turn-helix transc…
	Solyc07g045520	0.588116	0.000308239	Protein FAR1-RELATED SEQUENCE 11 (AHRD V1 **-- FRS11_ARATH)%3B contains Interpro domain(s) IPR004330 Transcription factor%2C FAR1-related	AT5G28530.1	FAR1-related sequence 10	0	FAR1-related sequence 10 (FRS10); FUNCTIONS IN: zinc ion binding; INVOLVED IN: response to red or far red light; EXPRESSED IN: 16 plant structures; EXPRESSED DURING: 8 growth stages; CONTAINS InterPro DOMAIN/s: MULE transposase, conserved domain (InterPro:IPR018289), Transcription factor, FAR1-related (InterPro:IPR004330), Zinc finger, PMZ-type (InterPro:IPR006564), Zinc finger, SWIM-type (InterP…
	Solyc01g088100	0.598417	0.0104888	Zinc finger CCCH domain-containing protein 22 (AHRD V1 ***- C3H22_ORYSJ)%3B contains Interpro domain(s) IPR000571 Zinc finger%2C CCCH-type	AT3G51950.1	Zinc finger (CCCH-type) family protein / RNA recognition motif (RRM)-containing protein	0	Zinc finger (CCCH-type) family protein / RNA recognition motif (RRM)-containing protein; FUNCTIONS IN: RNA binding, zinc ion binding, nucleotide binding, nucleic acid binding; INVOLVED IN: biological_process unknown; LOCATED IN: cellular_component unknown; EXPRESSED IN: 23 plant structures; EXPRESSED DURING: 13 growth stages; CONTAINS InterPro DOMAIN/s: Zinc finger, CCCH-type (InterPro:IPR000571)…
	Solyc07g007120	0.600439	0.0123174	Homeobox protein knotted-1-like 3 (AHRD V1 *-*- B6T3D1_MAIZE)%3B contains Interpro domain(s) IPR005541 KNOX2	AT5G25220.1	KNOTTED1-like homeobox gene 3	A member of class II knotted1-like homeobox gene family (together with KNAT4 and KNAT5). Expressed in: hypocotyl-root boundary, anther-filament junction in flowers, ovule-funiculus and peduncle-silique boundaries, petioles and root. Light-regulated expression with differential response to red/far-red light. KNAT3 promoter activity showed cell-type specific pattern along longitudinal root axis, re…	KNOTTED1-like homeobox gene 3 (KNAT3); FUNCTIONS IN: transcription activator activity, sequence-specific DNA binding transcription factor activity; INVOLVED IN: response to light stimulus, detection of cytokinin stimulus, cellular response to cytokine stimulus; LOCATED IN: cytosol, nucleus; EXPRESSED IN: 35 plant structures; EXPRESSED DURING: 13 growth stages; CONTAINS InterPro DOMAIN/s: ELK (Int…
	Solyc02g064630	0.603367	0.0206834	Histone-like protein (Fragment) (AHRD V1 *--- Q93VE8_FRILI)%3B contains Interpro domain(s) IPR005818 Histone H1/H5	AT1G49950.3	telomere repeat binding factor 1	Encodes a telomeric DNA binding protein. In vitro, an N-terminal Myb domain enables it to interact with double-stranded telomeric repeats.	telomere repeat binding factor 1 (TRB1); FUNCTIONS IN: DNA binding, protein homodimerization activity, sequence-specific DNA binding transcription factor activity, double-stranded telomeric DNA binding; INVOLVED IN: in 8 processes; LOCATED IN: nucleus, nucleosome; EXPRESSED IN: 24 plant structures; EXPRESSED DURING: 14 growth stages; CONTAINS InterPro DOMAIN/s: Winged helix-turn-helix transcripti…
	Solyc03g110910	0.604442	0.0448161	Histone acetyltransferase ELP3 family protein (AHRD V1 **-- Q22HD8_TETTH)%3B contains Interpro domain(s) IPR005910 Histone acetyltransferase ELP3	AT5G50320.1	radical SAM domain-containing protein / GCN5-related N-acetyltransferase (GNAT) family protein	A subunit of Elongator, a histone acetyl transferase complex, consisting of six subunits (ELP1–ELP6), that copurifies with the elongating RNAPII in yeast and humans. Three Arabidopsis thaliana genes, encoding homologs of the yeast Elongator subunits ELP1, ELP3 (histone acetyl transferase), and ELP4 are responsible for the narrow leaf phenotype in elongata mutants and for reduced root growth that …	ELONGATA 3 (ELO3); CONTAINS InterPro DOMAIN/s: GCN5-related N-acetyltransferase, C-terminal (InterPro:IPR022610), GCN5-related N-acetyltransferase (InterPro:IPR000182), Elongator protein 3/MiaB/NifB (InterPro:IPR006638), Histone acetyltransferase ELP3 (InterPro:IPR005910), Radical SAM (InterPro:
	Solyc11g069500	0.60455	0.00825181	Auxin response factor 16 (AHRD V1 ***- D9IVB4_SOLLC)%3B contains Interpro domain(s) IPR010525 Auxin response factor	AT2G28350.1	auxin response factor 10	Involved in root cap cell differentiation.	auxin response factor 10 (ARF10); FUNCTIONS IN: sequence-specific DNA binding transcription factor activity, miRNA binding; INVOLVED IN: in 13 processes; LOCATED IN: nucleus; EXPRESSED IN: 25 plant structures; EXPRESSED DURING: 15 growth stages; CONTAINS InterPro DOMAIN/s: Aux/IAA-ARF-dimerisation (InterPro:IPR011525), Transcriptional factor B3 (InterPro:IPR003340), AUX/IAA protein (InterPro:IPR0…
	Solyc02g068560	0.606826	0.023595	Chromodomain helicase DNA binding protein 5 (AHRD V1 *--- A2A8L1_MOUSE)%3B contains Interpro domain(s) IPR000330 SNF2-related	AT5G44800.1	chromatin remodeling 4	0	chromatin remodeling 4 (CHR4); FUNCTIONS IN: in 6 functions; INVOLVED IN: chromatin assembly or disassembly, regulation of transcription; LOCATED IN: chromatin, nucleus; EXPRESSED IN: 24 plant structures; EXPRESSED DURING: 11 growth stages; CONTAINS InterPro DOMAIN/s: Protein of unknown function DUF1087 (InterPro:IPR009463), Zinc finger, PHD-type, conserved site (InterPro:IPR019786), Zinc finger,…
	Solyc11g045350	0.610787	0.034395	Nodule inception protein (Fragment) (AHRD V1 *-*- B4ER14_MEDTR)%3B contains Interpro domain(s) IPR003035 Plant regulator RWP-RK	AT2G43500.1	Plant regulator RWP-RK family protein	0	Plant regulator RWP-RK family protein; CONTAINS InterPro DOMAIN/s: Octicosapeptide/Phox/Bem1p (InterPro:IPR000270), Plant regulator RWP-RK (InterPro:IPR003035); BEST Arabidopsis thaliana protein match is: Plant regulator RWP-RK family protein (TAIR:AT3G59580.2); Has 665 Blast hits to 521 proteins in 81 species: Archae - 0; Bacteria - 147; Metazoa - 3; Fungi - 2; Plants - 476; Viruses - 0; Other E…
	Solyc08g075950	0.614884	0.0428644	Growth-regulating factor 3 (AHRD V1 **-- B9VHC2_ORYSI)%3B contains Interpro domain(s) IPR014977 WRC	AT3G13960.1	growth-regulating factor 5	Growth regulating factor encoding transcription activator. One of the nine members of a GRF gene family, containing nuclear targeting domain. Involved in leaf development and expressed in root, shoot and flower.	growth-regulating factor 5 (GRF5); CONTAINS InterPro DOMAIN/s: Glutamine-Leucine-Glutamine, QLQ (InterPro:IPR014978), WRC (InterPro:IPR014977); BEST Arabidopsis thaliana protein match is: growth-regulating factor 2 (TAIR:AT4G37740.1); Has 2351 Blast hits to 1483 proteins in 168 species: Archae - 0; Bacteria - 108; Metazoa - 567; Fungi - 216; Plants - 548; Viruses - 4; Other Eukaryotes - 908 (sour…
	Solyc02g069310	0.616586	0.0060495	NPR1-2 protein (Fragment) (AHRD V1 ***- B8XQT6_SOYBN)%3B contains Interpro domain(s) IPR013069 BTB/POZ	AT5G45110.1	NPR1-like protein 3	Encodes a paralog of NPR1. Involved in negative regulation of defense responses against bacterial and oomycete pathogens. npr3 mutants has elevated level of PR1 expression. Interacts with TGA2, TGA3, TGA5 and TGA6 in yeast two hybrid assays.	NPR1-like protein 3 (NPR3); INVOLVED IN: defense response to fungus, incompatible interaction, defense response to bacterium, incompatible interaction; LOCATED IN: chloroplast; EXPRESSED IN: 23 plant structures; EXPRESSED DURING: 13 growth stages; CONTAINS InterPro DOMAIN/s: BTB/POZ (InterPro:IPR013069), NPR1/NIM1 like, C-terminal (InterPro:IPR021094), BTB/POZ fold (InterPro:IPR011333), Ankyrin r…
	Solyc03g120390	0.618292	0.00378823	Auxin responsive protein (AHRD V1 ***- D9IQE6_CATRO)%3B contains Interpro domain(s) IPR003311 AUX/IAA protein	AT1G04250.1	AUX/IAA transcriptional regulator family protein	Transcription regulator acting as repressor of auxin-inducible gene expression. Auxin-inducible AUX/IAA gene. Short-lived nuclear protein with four conserved domains. Domain III has homology to beta alpha alpha dimerization and DNA binding domains. Involved in auxin signaling. Auxin induces the degradation of the protein in a dosage-dependent manner in a process mediated by AtRac1. Auxin induced …	AUXIN RESISTANT 3 (AXR3); CONTAINS InterPro DOMAIN/s: Aux/IAA-ARF-dimerisation (InterPro:IPR011525), AUX/IAA protein (InterPro:IPR003311); BEST Arabidopsis thaliana protein match is: indole-3-acetic acid inducible 14 (TAIR:AT4G14550.1); Has 1763 Blast hits to 1762 proteins in 78 species:
	Solyc07g043270	0.619925	0.00209434	Protein FAR1-RELATED SEQUENCE 4 (AHRD V1 **-- FRS4_ARATH)%3B contains Interpro domain(s) IPR018289 MULE transposase%2C conserved domain	AT3G22170.1	far-red elongated hypocotyls 3	A component of the PHYA signaling network, mediates the FR-HIR response to far-red light in concert with FAR1.	far-red elongated hypocotyls 3 (FHY3); CONTAINS InterPro DOMAIN/s: MULE transposase, conserved domain (InterPro:IPR018289), Transcription factor, FAR1-related (InterPro:IPR004330), Zinc finger, PMZ-type (InterPro:IPR006564), Zinc finger, SWIM-type (InterPro:IPR007527), Glycoside hydrolase, family 10 (InterPro:IPR001000); BEST Arabidopsis thaliana protein match is: FRS (FAR1 Related Sequences) tra…
	Solyc05g014260	0.621821	0.0349279	Response regulator 11 (AHRD V1 *-*- Q0WRT0_ARATH)%3B contains Interpro domain(s) IPR017053 Response regulator%2C plant B-type	AT1G67710.1	response regulator 11	Encodes an Arabidopsis response regulator (ARR) protein that acts in concert with other type-B ARRs in the cytokinin signaling pathway.	response regulator 11 (ARR11); CONTAINS InterPro DOMAIN/s: Response regulator, plant B-type (InterPro:IPR017053), Myb-like DNA-binding domain, SHAQKYF class (InterPro:IPR006447), CheY-like (InterPro:IPR011006), Myb, DNA-binding (InterPro:IPR014778), Homeodomain-like (InterPro:IPR009057), Signal transduction response regulator, receiver domain (InterPro:IPR001789), Homeodomain-related (InterPro:IP…
	Solyc06g054600	0.62478	0.0174687	Zinc finger CCCH domain-containing protein 58 (AHRD V1 *-*- C3H58_ARATH)%3B contains Interpro domain(s) IPR000571 Zinc finger%2C CCCH-type	AT5G18550.1	Zinc finger C-x8-C-x5-C-x3-H type family protein	0	Zinc finger C-x8-C-x5-C-x3-H type family protein; FUNCTIONS IN: zinc ion binding, nucleic acid binding; INVOLVED IN: biological_process unknown; LOCATED IN: cellular_component unknown; EXPRESSED IN: 17 plant structures; EXPRESSED DURING: 8 growth stages; CONTAINS InterPro DOMAIN/s: Zinc finger, CCCH-type (InterPro:IPR000571); BEST Arabidopsis thaliana protein match is: Zinc finger C-x8-C-x5-C-x3-…
	Solyc08g067150	0.624965	0.0359813	Tesmin/TSO1-like CXC domain containing protein expressed (AHRD V1 *--- Q10G99_ORYSJ)%3B contains Interpro domain(s) IPR005172 Tesmin/TSO1-like%2C CXC	AT4G14770.1	TESMIN/TSO1-like CXC 2	0	TESMIN/TSO1-like CXC 2 (TCX2); FUNCTIONS IN: sequence-specific DNA binding transcription factor activity; INVOLVED IN: regulation of transcription; LOCATED IN: chloroplast; EXPRESSED IN: 16 plant structures; EXPRESSED DURING: 9 growth stages; CONTAINS InterPro DOMAIN/s: Tesmin/TSO1-like, CXC (InterPro:IPR005172); BEST Arabidopsis thaliana protein match is: Tesmin/TSO1-like CXC domain-containing p…
	Solyc02g093150	0.627219	0.0418016	AP2-like ethylene-responsive transcription factor At1g16060 (AHRD V1 *-*- AP2L1_ARATH)%3B contains Interpro domain(s) IPR001471 Pathogenesis-related transcriptional factor and ERF%2C DNA-binding	AT4G36920.1	Integrase-type DNA-binding superfamily protein	Encodes a floral homeotic gene, a member of the AP2/EREBP (ethylene responsive element binding protein) class of transcription factors and is involved in the specification of floral organ identity, establishment of floral meristem identity, suppression of floral meristem indeterminancy, and development of the ovule and seed coat. AP2 also has a role in controlling seed mass. Dominant negative all…	APETALA 2 (AP2); CONTAINS InterPro DOMAIN/s: DNA-binding, integrase-type (InterPro:IPR016177), Pathogenesis-related transcriptional factor/ERF, DNA-binding (InterPro:IPR001471); BEST Arabidopsis thaliana protein match is: target of early activation tagged (EAT) 3 (TAIR:AT5G67180.1); Has 8542 Blast hits to 5152 proteins in 275 species: Archae - 0; Bacteria - 58; Metazoa - 3;
	Solyc12g056790	0.627531	0.0105599	NAC domain protein IPR003441 (AHRD V1 ***- B9GT49_POPTR)%3B contains Interpro domain(s) IPR003441 No apical meristem (NAM) protein	AT1G34190.1	NAC domain containing protein 17	0	NAC domain containing protein 17 (NAC017); FUNCTIONS IN: sequence-specific DNA binding transcription factor activity; INVOLVED IN: multicellular organismal development, regulation of transcription; LOCATED IN: cellular_component unknown; EXPRESSED IN: 23 plant structures; EXPRESSED DURING: 15 growth stages; CONTAINS InterPro DOMAIN/s: No apical meristem (NAM) protein (InterPro:IPR003441); BEST Ar…
	Solyc10g009290	0.628032	0.00433559	BHLH transcription factor (AHRD V1 *-** Q401N4_9LILI)%3B contains Interpro domain(s) IPR011598 Helix-loop-helix DNA-binding	AT4G00870.1	basic helix-loop-helix (bHLH) DNA-binding superfamily protein	0	basic helix-loop-helix (bHLH) DNA-binding superfamily protein; FUNCTIONS IN: DNA binding, sequence-specific DNA binding transcription factor activity; INVOLVED IN: regulation of transcription; LOCATED IN: nucleus; EXPRESSED IN: 9 plant structures; EXPRESSED DURING: 6 growth stages; CONTAINS InterPro DOMAIN/s: Helix-loop-helix DNA-binding domain (InterPro:IPR001092), Helix-loop-helix DNA-binding (…
	Solyc01g112190	0.628097	0.0441873	Nodule inception protein (Fragment) (AHRD V1 ***- A9DMJ4_MEDTR)%3B contains Interpro domain(s) IPR003035 Plant regulator RWP-RK	AT4G35270.1	Plant regulator RWP-RK family protein	0	Plant regulator RWP-RK family protein; CONTAINS InterPro DOMAIN/s: Octicosapeptide/Phox/Bem1p (InterPro:IPR000270), Plant regulator RWP-RK (InterPro:IPR003035); BEST Arabidopsis thaliana protein match is: Plant regulator RWP-RK family protein (TAIR:AT2G17150.1); Has 705 Blast hits to 622 proteins in 59 species: Archae - 0; Bacteria - 9; Metazoa - 13; Fungi - 14; Plants - 585; Viruses - 3; Other E…
	Solyc04g011670	0.631625	0.0317093	BZIP transcription factor (AHRD V1 **** A7Y1S1_BRAJU)%3B contains Interpro domain(s) IPR011616 bZIP transcription factor%2C bZIP-1	AT5G65210.2	bZIP transcription factor family protein	Encodes TGA1, a redox-controlled regulator of systemic acquired resistance. TGA1 targets the activation sequence-1 (as-1) element of the promoter region of defense proteins. TGA1 are S-nitrosylated.	TGA1; CONTAINS InterPro DOMAIN/s: Basic-leucine zipper (bZIP) transcription factor (InterPro:IPR004827), bZIP transcription factor, bZIP-1 (InterPro:IPR011616); BEST Arabidopsis thaliana protein match is: TGACG motif-binding factor 4 (TAIR:AT5G10030.2); Has 1807 Blast hits to 1807 proteins in 277 species: Archae - 0; Bacteria - 0; Metazoa - 736; Fungi - 347; Plants - 385; Viruses - 0; Other Eukar…
	Solyc08g006110	0.631957	0.000801196	Opaque 2 (Fragment) (AHRD V1 *--- Q84Y96_ZEAMM)%3B contains Interpro domain(s) IPR011616 bZIP transcription factor%2C bZIP-1	AT5G24800.1	basic leucine zipper 9	Encodes bZIP protein BZO2H2.	basic leucine zipper 9 (BZIP9); FUNCTIONS IN: DNA binding, protein heterodimerization activity, sequence-specific DNA binding transcription factor activity; INVOLVED IN: regulation of transcription, DNA-dependent; LOCATED IN: nucleus; EXPRESSED IN: 26 plant structures; EXPRESSED DURING: 13 growth stages; CONTAINS InterPro DOMAIN/s: Basic-leucine zipper (bZIP) transcription factor (InterPro:IPR004…
	Solyc01g104740	0.632773	0.00438178	Multiprotein bridging factor 1 (AHRD V1 ***- C8C4P8_WHEAT)%3B contains Interpro domain(s) IPR013729 Multiprotein bridging factor 1%2C N-terminal	AT3G24500.1	multiprotein bridging factor 1C	One of three genes in A. thaliana encoding multiprotein bridging factor 1, a highly conserved transcriptional coactivator. May serve as a bridging factor between a bZIP factor and TBP. Its expression is specifically elevated in response to pathogen infection, salinity, drought, heat, hydrogen peroxide, and application of abscisic acid or salicylic acid. Constitutive expression enhances the tolera…	multiprotein bridging factor 1C (MBF1C); CONTAINS InterPro DOMAIN/s: Lambda repressor-like, DNA-binding (InterPro:IPR010982), Multiprotein bridging factor 1, N-terminal (InterPro:IPR013729), Helix-turn-helix type 3 (InterPro:IPR001387); BEST Arabidopsis thaliana protein match is: multiprotein bridging factor 1B (TAIR:AT3G58680.1); Has 715 Blast hits to 715 proteins in 278 species: Archae - 65; Ba…
	Solyc01g102300	0.633908	0.0131463	BHLH transcription factor (AHRD V1 *-** B6TXR4_MAIZE)%3B contains Interpro domain(s) IPR011598 Helix-loop-helix DNA-binding	AT1G09530.1	phytochrome interacting factor 3	Transcription factor interacting with photoreceptors phyA and phyB. Forms a ternary complex in vitro with G-box element of the promoters of LHY, CCA1. Acts as a negative regulator of phyB signalling. It degrades rapidly after irradiation of dark grown seedlings in a process controlled by phytochromes. Does not play a significant role in controlling light input and function of the circadian clockw…	phytochrome interacting factor 3 (PIF3); CONTAINS InterPro DOMAIN/s: Helix-loop-helix DNA-binding domain (InterPro:IPR001092), Helix-loop-helix DNA-binding (InterPro:IPR011598); BEST Arabidopsis thaliana protein match is: phytochrome interacting factor 3-like 1 (TAIR:AT2G46970.
	Solyc04g015170	0.63421	0.00384733	Nuclear inhibitor of protein phosphatase 1 (AHRD V1 *--- Q9V7W9_DROME)%3B contains Interpro domain(s) IPR000253 Forkhead-associated	AT5G47790.1	SMAD/FHA domain-containing protein	0	SMAD/FHA domain-containing protein ; CONTAINS InterPro DOMAIN/s: SMAD/FHA domain (InterPro:IPR008984), Forkhead-associated (FHA) domain (InterPro:IPR000253); BEST Arabidopsis thaliana protein match is: SMAD/FHA domain-containing protein (TAIR:AT5G38840.1); Has 1807 Blast hits to 1807 proteins in 277 species: Archae - 0; Bacteria - 0; Metazoa - 736; Fungi - 347; Plants - 385; Viruses - 0; Other Eu…
	Solyc01g009860	0.634221	0.00827357	NAC domain transcription factor (AHRD V1 **** Q5DM36_WHEAT)%3B contains Interpro domain(s) IPR003441 No apical meristem (NAM) protein	AT5G13180.1	NAC domain containing protein 83	Encodes a NAC domain transcription factor that interacts with VND7 and negatively regulates xylem vessel formation.	NAC domain containing protein 83 (NAC083); CONTAINS InterPro DOMAIN/s: No apical meristem (NAM) protein (InterPro:IPR003441); BEST Arabidopsis thaliana protein match is: NAC domain containing protein 41 (TAIR:AT2G33480.1); Has 1807 Blast hits to 1807 proteins in 277 species: Archae - 0; Bacteria - 0; Metazoa - 736; Fungi - 347; Plants - 385; Viruses - 0; Other Eukaryotes - 339 (source: NCBI BLink…
	Solyc05g052030	0.634688	0.0412446	Ethylene responsive transcription factor 1a (AHRD V1 *-*- C0J9I9_9ROSA)%3B contains Interpro domain(s) IPR001471 Pathogenesis-related transcriptional factor and ERF%2C DNA-binding	AT5G07580.1	Integrase-type DNA-binding superfamily protein	encodes a member of the ERF (ethylene response factor) subfamily B-3 of ERF/AP2 transcription factor family. The protein contains one AP2 domain. There are 18 members in this subfamily including ATERF-1, ATERF-2, AND ATERF-5.	Integrase-type DNA-binding superfamily protein; CONTAINS InterPro DOMAIN/s: DNA-binding, integrase-type (InterPro:IPR016177), Pathogenesis-related transcriptional factor/ERF, DNA-binding (InterPro:IPR001471); BEST Arabidopsis thaliana protein match is: Integrase-type DNA-binding superfamily protein (TAIR:AT5G61590.1); Has 5961 Blast hits to 5673 proteins in 249 species: Archae - 0; Bacteria - 0; …
	Solyc03g119050	0.635165	0.0289371	Myb (AHRD V1 *-*- Q948S5_TOBAC)%3B contains Interpro domain(s) IPR015495 Myb transcription factor	AT3G18100.1	myb domain protein 4r1	Member of the R2R3 transcription factor gene family.	myb domain protein 4r1 (MYB4R1); CONTAINS InterPro DOMAIN/s: MYB-like (InterPro:IPR017877), SANT, DNA-binding (InterPro:IPR001005), Myb, DNA-binding (InterPro:IPR014778), Homeodomain-like (InterPro:IPR009057), Myb transcription factor (InterPro:IPR015495), Homeodomain-related (InterPro:IPR012287), HTH transcriptional regulator, Myb-type, DNA-binding (InterPro:IPR017930); BEST Arabidopsis thaliana…
	Solyc07g005650	0.635543	0.0477909	WRKY transcription factor (AHRD V1 ***- D4P3Y2_9ROSI)%3B contains Interpro domain(s) IPR003657 DNA-binding WRKY	AT4G30935.1	WRKY DNA-binding protein 32	member of WRKY Transcription Factor; Group I	WRKY DNA-binding protein 32 (WRKY32); FUNCTIONS IN: protein binding, sequence-specific DNA binding transcription factor activity; INVOLVED IN: regulation of transcription, DNA-dependent, regulation of transcription; EXPRESSED IN: 23 plant structures; EXPRESSED DURING: 13 growth stages; CONTAINS InterPro DOMAIN/s: DNA-binding WRKY (InterPro:IPR003657); BEST Arabidopsis thaliana protein match is: W…
	Solyc01g007750	0.637531	0.00566677	Mitochondrial transcription termination factor (Fragment) (AHRD V1 *--- C6FB10_PSEMZ)%3B contains Interpro domain(s) IPR003690 Mitochodrial transcription termination factor-related	AT2G36000.1	Mitochondrial transcription termination factor family protein	0	Mitochondrial transcription termination factor family protein; FUNCTIONS IN: molecular_function unknown; INVOLVED IN: biological_process unknown; LOCATED IN: chloroplast; EXPRESSED IN: 20 plant structures; EXPRESSED DURING: 13 growth stages; CONTAINS InterPro DOMAIN/s: Mitochodrial transcription termination factor-related (InterPro:IPR003690); BEST Arabidopsis thaliana protein match is: Mitochond…
	Solyc11g010270	0.637793	0.0177328	Homeobox-leucine zipper protein (AHRD V1 *-*- Q9FXN8_ZINEL)%3B contains Interpro domain(s) IPR001356 Homeobox	AT2G22430.1	homeobox protein 6	Encodes a homeodomain leucine zipper class I (HD-Zip I) protein that is a target of the protein phosphatase ABI1 and regulates hormone responses in Arabidopsis.	homeobox protein 6 (HB6); FUNCTIONS IN: protein binding, sequence-specific DNA binding, DNA binding, transcription activator activity, sequence-specific DNA binding transcription factor activity; INVOLVED IN: response to water deprivation, positive regulation of transcription, abscisic acid mediated signaling pathway, negative regulation of abscisic acid mediated signaling pathway, regulation of …
	Solyc01g108860	0.640375	0.00886535	1-aminocyclopropane-1-carboxylate oxidase (AHRD V1 **-- ACCO_MUSAC)%3B contains Interpro domain(s) IPR005123 Oxoglutarate and iron-dependent oxygenase	AT3G19000.1	2-oxoglutarate (2OG) and Fe(II)-dependent oxygenase superfamily protein	0	2-oxoglutarate (2OG) and Fe(II)-dependent oxygenase superfamily protein; FUNCTIONS IN: oxidoreductase activity, acting on paired donors, with incorporation or reduction of molecular oxygen, 2-oxoglutarate as one donor, and incorporation of one atom each of oxygen into both donors, oxidoreductase activity, iron ion binding; INVOLVED IN: oxidation reduction; LOCATED IN: cellular_component unknown; …
	Solyc11g062240	0.640317	0.0447346	Zinc finger CCCH domain-containing protein 19 (AHRD V1 *--- C3H19_ARATH)%3B contains Interpro domain(s) IPR003169 GYF	AT2G16485.1	nucleic acid binding;zinc ion binding;DNA binding	0	nucleic acid binding;zinc ion binding;DNA binding; FUNCTIONS IN: DNA binding, zinc ion binding, nucleic acid binding; INVOLVED IN: histone modification, transcription initiation; LOCATED IN: nucleus; EXPRESSED IN: guard cell, cultured cell; CONTAINS InterPro DOMAIN/s: Zinc finger, CCCH-type (InterPro:IPR000571), Zinc finger, PHD-type, conserved site (InterPro:IPR019786), Plus-3 domain, subgroup (…
	Solyc06g076350	0.643615	0.0250677	Transcription factor (Fragment) (AHRD V1 *--* D6MKQ8_9ASPA)%3B contains Interpro domain(s) IPR006447 Myb-like DNA-binding region%2C SHAQKYF class	AT3G46640.3	Homeodomain-like superfamily protein	Encodes a myb family transcription factor with a single Myb DNA-binding domain (type SHAQKYF) that is unique to plants and is essential for circadian rhythms, specifically for transcriptional regulation within the circadian clock. LUX is required for normal rhythmic expression of multiple clock outputs in both constant light and darkness. It is coregulated with TOC1 and seems to be repressed by C…	PHYTOCLOCK 1 (PCL1); CONTAINS InterPro DOMAIN/s: Myb, DNA-binding (InterPro:IPR014778), Homeodomain-like (InterPro:IPR009057), Homeodomain-related (InterPro:IPR012287), Myb-like DNA-binding domain, SHAQKYF class (InterPro:IPR006447), HTH transcriptional regulator, Myb-type, DNA-binding (InterPro:IPR017930); BEST Arabidopsis thaliana protein match is: Homeodomain-like superfamily protein (TAIR:AT5…
	Solyc09g010680	0.644404	0.00717769	Dof zinc finger protein (AHRD V1 *-*- Q9M4G1_SOLTU)%3B contains Interpro domain(s) IPR003851 Zinc finger%2C Dof-type	AT5G02460.1	Dof-type zinc finger DNA-binding family protein	0	Dof-type zinc finger DNA-binding family protein; CONTAINS InterPro DOMAIN/s: Zinc finger, Dof-type (InterPro:IPR003851); BEST Arabidopsis thaliana protein match is: DNA binding with one finger 2.4 (TAIR:AT2G37590.1); Has 1212 Blast hits to 1182 proteins in 84 species: Archae - 0; Bacteria - 4; Metazoa - 69; Fungi - 10; Plants - 1097; Viruses - 0; Other Eukaryotes - 32 (source: NCBI BLink).
	Solyc03g097120	0.64483	0.0169188	Heat stress transcription factor A3 (AHRD V1 *-** D1M7W9_SOLLC)%3B contains Interpro domain(s) IPR000232 Heat shock factor (HSF)-type%2C DNA-binding	AT5G16820.1	heat shock factor 3	Encodes a putative transcription factor whose expression is not induced by heat but whose stable overexpression leads to expression of HSP. Required early in the stress response for transient expression of heat shock genes.	heat shock factor 3 (HSF3); CONTAINS InterPro DOMAIN/s: Winged helix-turn-helix transcription repressor DNA-binding (InterPro:IPR011991), Heat shock factor (HSF)-type, DNA-binding (InterPro:IPR000232); BEST Arabidopsis thaliana protein match is: heat shock transcription factor A1E (TAIR:AT3G02990.1); Has 2455 Blast hits to 2420 proteins in 254 species: Archae - 0; Bacteria - 23; Metazoa - 373; Fu…
	Solyc06g065730	0.645623	0.0216932	Chromodomain helicase DNA binding protein 3 (AHRD V1 **-* B1AR17_MOUSE)%3B contains Interpro domain(s) IPR000330 SNF2-related	AT2G25170.1	chromatin remodeling factor CHD3 (PICKLE)	Encodes a SWI/SWF nuclear-localized chromatin remodeling factor of the CHD3 group. Involved in post-germination repression of embryonic development. Acts with GA to establish repression of embryonic genes upon germination. Protein preferentially accumulates in differentiating tissues. Loss of function alleles are associated with expression of embryonic traits in adult plants and derepression of e…	PICKLE (PKL); CONTAINS InterPro DOMAIN/s: Protein of unknown function DUF1087 (InterPro:IPR009463), Zinc finger, RING-type (InterPro:IPR001841), Zinc finger, PHD-type, conserved site (InterPro:IPR019786), Zinc finger, PHD-type (InterPro:IPR001965), Protein of unknown
	Solyc01g102760	0.647006	0.0331167	PHD finger family protein (AHRD V1 ***- D7KBK9_ARALY)	AT2G02470.1	alfin-like 6	AL6 encodes a member of the Alfin-Like family of nuclear-localized PhD domain containing homeodomain proteins. Binds to H3K4 di or trimethylated DNA.	alfin-like 6 (AL6); CONTAINS InterPro DOMAIN/s: Zinc finger, PHD-type, conserved site (InterPro:IPR019786), Zinc finger, PHD-type (InterPro:IPR001965), Protein of unknown function DUF3594 (InterPro:IPR021998), Zinc finger, FYVE/PHD-type (InterPro:IPR011011), Zinc finger, PHD-finger (InterPro:IPR019787); BEST Arabidopsis thaliana protein match is: alfin-like 7 (TAIR:AT1G14510.1); Has 1820 Blast hi…
	Solyc04g081240	0.648418	0.023329	Auxin response factor 5 (AHRD V1 ***- D9IVB5_SOLLC)%3B contains Interpro domain(s) IPR010525 Auxin response factor	AT1G19850.1	Transcriptional factor B3 family protein / auxin-responsive factor AUX/IAA-related	Encodes a transcription factor (IAA24) mediating embryo axis formation and vascular development. Similar to AUXIN RESPONSIVE FACTOR 1 (ARF1) shown to bind to auxin responsive elements (AREs), and to the maize transcriptional activator VIVIPAROUS 1( VP1). In situ hybridization shows expression in provascular tissue of embryos, the emerging shoot primordia, then is restricted to provascular tissue,…	MONOPTEROS (MP); FUNCTIONS IN: sequence-specific DNA binding transcription factor activity, promoter binding; INVOLVED IN: in 8 processes; LOCATED IN: nucleus, membrane; EXPRESSED IN: 21 plant structures; EXPRESSED DURING: 11 growth stages; CONTAINS InterPro DOMAIN/s: Aux/IAA-ARF-dimerisation (InterPro:IPR011525), Transcriptional factor B3 (InterPro:IPR003340), AUX/IAA protein (InterPro:IPR003311…
	Solyc02g079430	0.649818	0.0205131	CONSTANS-like zinc finger protein (AHRD V1 *--- D0EP04_SOYBN)%3B contains Interpro domain(s) IPR000315 Zinc finger%2C B-box	AT4G27310.1	B-box type zinc finger family protein	0	B-box type zinc finger family protein; FUNCTIONS IN: sequence-specific DNA binding transcription factor activity, zinc ion binding; INVOLVED IN: regulation of transcription; LOCATED IN: intracellular; CONTAINS InterPro DOMAIN/s: Zinc finger, B-box (InterPro:IPR000315); BEST Arabidopsis thaliana protein match is: B-box type zinc finger family protein (TAIR:AT5G54470.1); Has 1807 Blast hits to 1807…
	Solyc12g008660	0.651284	0.000732218	Zinc finger CCCH domain-containing protein 20 (AHRD V1 ***- C3H20_ARATH)%3B contains Interpro domain(s) IPR000571 Zinc finger%2C CCCH-type	AT4G29190.1	Zinc finger C-x8-C-x5-C-x3-H type family protein	0	Zinc finger C-x8-C-x5-C-x3-H type family protein; CONTAINS InterPro DOMAIN/s: Zinc finger, CCCH-type (InterPro:IPR000571); BEST Arabidopsis thaliana protein match is: CCCH-type zinc finger family protein (TAIR:AT2G19810.1); Has 726 Blast hits to 700 proteins in 125 species: Archae - 0; Bacteria - 0; Metazoa - 157; Fungi - 3; Plants - 406; Viruses - 0; Other Eukaryotes - 160 (source: NCBI BLink).
	Solyc11g008000	0.654426	0.0391308	NAC domain protein IPR003441 (AHRD V1 *-*- A9PB02_POPTR)%3B contains Interpro domain(s) IPR003441 No apical meristem (NAM) protein	AT3G10500.1	NAC domain containing protein 53	0	NAC domain containing protein 53 (NAC053); FUNCTIONS IN: sequence-specific DNA binding transcription factor activity; INVOLVED IN: multicellular organismal development, regulation of transcription; LOCATED IN: cellular_component unknown; EXPRESSED IN: 22 plant structures; EXPRESSED DURING: 13 growth stages; CONTAINS InterPro DOMAIN/s: No apical meristem (NAM) protein (InterPro:IPR003441); BEST Ar…
	Solyc04g054320	0.654484	0.0465113	BZIP transcription factor (AHRD V1 **** A7Y1S1_BRAJU)%3B contains Interpro domain(s) IPR011616 bZIP transcription factor%2C bZIP-1	AT5G65210.2	bZIP transcription factor family protein	Encodes TGA1, a redox-controlled regulator of systemic acquired resistance. TGA1 targets the activation sequence-1 (as-1) element of the promoter region of defense proteins. TGA1 are S-nitrosylated.	TGA1; CONTAINS InterPro DOMAIN/s: Basic-leucine zipper (bZIP) transcription factor (InterPro:IPR004827), bZIP transcription factor, bZIP-1 (InterPro:IPR011616); BEST Arabidopsis thaliana protein match is: TGACG motif-binding factor 4 (TAIR:AT5G10030.2); Has 1807 Blast hits to 1807 proteins in 277 species: Archae - 0; Bacteria - 0; Metazoa - 736; Fungi - 347; Plants - 385; Viruses - 0; Other Eukar…
	Solyc04g072220	0.655047	0.00884984	NAC-domain transcription factor (AHRD V1 *-** D3WFN5_WHEAT)%3B contains Interpro domain(s) IPR003441 No apical meristem (NAM) protein	AT1G34190.1	NAC domain containing protein 17	0	NAC domain containing protein 17 (NAC017); FUNCTIONS IN: sequence-specific DNA binding transcription factor activity; INVOLVED IN: multicellular organismal development, regulation of transcription; LOCATED IN: cellular_component unknown; EXPRESSED IN: 23 plant structures; EXPRESSED DURING: 15 growth stages; CONTAINS InterPro DOMAIN/s: No apical meristem (NAM) protein (InterPro:IPR003441); BEST Ar…
	Solyc04g008050	0.655367	0.0068743	Response regulator 8 (AHRD V1 ***- Q9AV93_MAIZE)%3B contains Interpro domain(s) IPR017053 Response regulator%2C plant B-type	AT4G16110.1	response regulator 2	Encodes a pollen-specific transcription factor involved in the expression of nuclear genes for components of mitochondrial complex I in Arabidopsis. Acts in concert with other type-B ARRs in the cytokinin signaling pathway. AHK3 mediates cytokinin-induced phosphorylation of ARR2 on the Asp-80 residue. This phosphorylation plays a positive role of ARR2 in cytokinin-mediated control of leaf longevi…	response regulator 2 (RR2); CONTAINS InterPro DOMAIN/s: Response regulator, plant B-type (InterPro:IPR017053), Myb-like DNA-binding domain, SHAQKYF class (InterPro:IPR006447), CheY-like (InterPro:IPR011006), Homeodomain-like (InterPro:IPR009057), Myb, DNA-binding (InterPro:IPR014778), Signal transduction response regulator, receiver domain (InterPro:IPR001789), HTH transcriptional regulator, Myb-…
	Solyc04g081350	0.656633	0.00839963	Transcription factor E2F (AHRD V1 **** B9GQW1_POPTR)%3B contains Interpro domain(s) IPR015633 E2F Family	AT1G47870.1	winged-helix DNA-binding transcription factor family protein	Member of the E2F transcription factors, (cell cycle genes), key components of the cyclin D/retinoblastoma/E2F pathway. AtE2Fc is regulated by a balance between gene expression and ubiquitin-proteasome proteolysis. AtE2Fc might play a role in cell division and during the transition from skotomorphogenesis to photomorphogenesis. E2Fc has been shown to interact with DPB in its nonphosphorylated for…	ATE2F2; CONTAINS InterPro DOMAIN/s: Winged helix-turn-helix transcription repressor DNA-binding (InterPro:IPR011991), Transcription factor E2F/dimerisation partner (TDP) (InterPro:IPR003316), E2F Family (InterPro:IPR015633); BEST Arabidopsis thaliana protein match is: E2F transcription factor 1 (TAIR:AT5G22220.3); Has 948 Blast hits to 896 proteins in 121 species: Archae - 0; Bacteria - 0; Metazo…
	Solyc06g072750	0.656909	0.0389564	Heat stress transcription factor A3 (AHRD V1 *-** D1M7W9_SOLLC)%3B contains Interpro domain(s) IPR000232 Heat shock factor (HSF)-type%2C DNA-binding	AT5G16820.1	heat shock factor 3	Encodes a putative transcription factor whose expression is not induced by heat but whose stable overexpression leads to expression of HSP. Required early in the stress response for transient expression of heat shock genes.	heat shock factor 3 (HSF3); CONTAINS InterPro DOMAIN/s: Winged helix-turn-helix transcription repressor DNA-binding (InterPro:IPR011991), Heat shock factor (HSF)-type, DNA-binding (InterPro:IPR000232); BEST Arabidopsis thaliana protein match is: heat shock transcription factor A1E (TAIR:AT3G02990.1); Has 2455 Blast hits to 2420 proteins in 254 species: Archae - 0; Bacteria - 23; Metazoa - 373; Fu…
	Solyc03g006570	0.658043	0.00486023	DNA repair protein RAD5 (AHRD V1 *--- A8N3A4_COPC7)%3B contains Interpro domain(s) IPR000330 SNF2-related	AT1G61140.1	SNF2 domain-containing protein / helicase domain-containing protein / zinc finger protein-related	0	embryo sac development arrest 16 (EDA16); FUNCTIONS IN: helicase activity, DNA binding, zinc ion binding, nucleic acid binding, ATP binding; INVOLVED IN: embryo sac development; EXPRESSED IN: 24 plant structures; EXPRESSED DURING: 15 growth stages; CONTAINS InterPro DOMAIN/s: Zinc finger, RING-type, conserved site (InterPro:IPR017907), Zinc finger, RING-type (InterPro:IPR001841), Zinc finger, C3H…
	Solyc06g076770	0.662393	0.0256261	Myb family transcription factor (Fragment) (AHRD V1 *--* D7M1F0_ARALY)%3B contains Interpro domain(s) IPR006447 Myb-like DNA-binding region%2C SHAQKYF class	AT5G58900.1	Homeodomain-like transcriptional regulator	0	Homeodomain-like transcriptional regulator; FUNCTIONS IN: DNA binding, sequence-specific DNA binding transcription factor activity; INVOLVED IN: regulation of transcription; EXPRESSED IN: 20 plant structures; EXPRESSED DURING: 11 growth stages; CONTAINS InterPro DOMAIN/s: Molecular chaperone, heat shock protein, Hsp40, DnaJ (InterPro:IPR015609), SANT, eukarya (InterPro:IPR017884), Myb-like DNA-bi…
	Solyc09g009090	0.662399	0.00162048	Protein kinase (AHRD V1 *-** Q1SMZ9_MEDTR)%3B contains Interpro domain(s) IPR002290 Serine/threonine protein kinase	AT5G03730.2	Protein kinase superfamily protein	Homologous to the RAF family of serine/threonine protein kinases. Negative regulator in the ethylene signal transduction pathway. Interacts with the putative ethylene receptors ETR1 and ERS. Constitutively expressed.	CONSTITUTIVE TRIPLE RESPONSE 1 (CTR1); CONTAINS InterPro DOMAIN/s: Protein kinase, ATP binding site (InterPro:IPR017441), Serine/threonine-protein kinase domain (InterPro:IPR002290), Serine-threonine/tyrosine-protein kinase (InterPro:IPR001245), Serine/threonine-protein kinase, active site (InterPro:IPR008271), Protein kinase-like domain (InterPro:IPR011009), Protein kinase, catalytic domain (Int…
	Solyc08g005100	0.664197	0.0112747	Zinc-binding family protein (AHRD V1 **-* D7MDD4_ARALY)%3B contains Interpro domain(s) IPR006734 Protein of unknown function DUF597	AT4G17900.1	PLATZ transcription factor family protein	0	PLATZ transcription factor family protein; CONTAINS InterPro DOMAIN/s: Protein of unknown function DUF597 (InterPro:IPR006734); BEST Arabidopsis thaliana protein match is: PLATZ transcription factor family protein (TAIR:AT1G32700.1); Has 403 Blast hits to 403 proteins in 26 species: Archae - 0; Bacteria - 0; Metazoa - 0; Fungi - 0; Plants - 403; Viruses - 0; Other Eukaryotes - 0 (source: NCBI BLi…
ABA	Solyc08g077780	0.426105	0.0102975	Serine/threonine protein kinase (AHRD V1 **** Q0PL87_CAMSI)%3B contains Interpro domain(s) IPR015740 Plant protein serine/threonine kinase-like	AT4G33950.1	Protein kinase superfamily protein	Encodes calcium-independent ABA-activated protein kinase, a member of SNF1-related protein kinases (SnRK2) whose activity is activated by ionic (salt) and non-ionic (mannitol) osmotic stress. Mutations disrupted ABA induction of stomatal closure as well as ABA inhibition of light-induced stomatal opening. However, regulation of stomatal opening/closing by light or CO(2) is not affected in these m…	OPEN STOMATA 1 (OST1); FUNCTIONS IN: calcium-dependent protein serine/threonine kinase activity, protein kinase activity, kinase activity; INVOLVED IN: in 14 processes; LOCATED IN: cytosol, nucleus, cytoplasm; EXPRESSED IN: 25 plant structures; EXPRESSED DURING: 14 growth stages; CONTAINS InterPro DOMAIN/s: Protein kinase, ATP binding site (InterPro:IPR017441), Serine/threonine-protein kinase dom…
	Solyc03g121880	0.438588	0.0177276	Protein phosphatase 2C (AHRD V1 ***- A5A6P8_WHEAT)%3B contains Interpro domain(s) IPR015655 Protein phosphatase 2C	AT1G72770.1	homology to ABI1	mutant has ABA hypersensitive inhibition of seed germination; Protein Phosphatase 2C; regulates the activation of the Snf1-related kinase OST1 by abscisic acid.	homology to ABI1 (HAB1); FUNCTIONS IN: protein serine/threonine phosphatase activity; INVOLVED IN: protein amino acid dephosphorylation; LOCATED IN: protein serine/threonine phosphatase complex; EXPRESSED IN: 22 plant structures; EXPRESSED DURING: 15 growth stages; CONTAINS InterPro DOMAIN/s: Protein phosphatase 2C, manganese/magnesium aspartate binding site (InterPro:IPR000222), Protein phosphat…
	Solyc06g036290	0.465277	0.0413719	Heat shock protein 90 (Fragment) (AHRD V1 **-- Q00NU9_WHEAT)%3B contains Interpro domain(s) IPR003594 ATP-binding region%2C ATPase-like IPR001404 Heat shock protein Hsp90	AT5G52640.1	heat shock protein 90.1	Encodes a cytosolic heat shock protein AtHSP90.1. AtHSP90.1 interacts with disease resistance signaling components SGT1b and RAR1 and is required for RPS2-mediated resistance.	heat shock protein 90.1 (HSP90.1); FUNCTIONS IN: unfolded protein binding, ATP binding; INVOLVED IN: defense response to bacterium, response to heat, response to arsenic; LOCATED IN: cytosol, cell wall, plasma membrane; EXPRESSED IN: 25 plant structures; EXPRESSED DURING: 14 growth stages; CONTAINS InterPro DOMAIN/s: Chaperone protein htpG (InterPro:IPR001404), Heat shock protein Hsp90, conserved…
	Solyc01g095700	0.466087	0.000540651	Abscisic acid receptor PYL8 (AHRD V1 **-* PYL8_ARATH)%3B contains Interpro domain(s) IPR019587 Polyketide cyclase/dehydrase	AT5G53160.2	regulatory components of ABA receptor 3	Encodes RCAR3, a regulatory component of ABA receptor. Interacts with protein phosphatase 2Cs ABI1 and ABI2. Stimulates ABA signaling.	regulatory components of ABA receptor 3 (RCAR3); CONTAINS InterPro DOMAIN/s: Polyketide cyclase/dehydrase (InterPro:IPR019587); BEST Arabidopsis thaliana protein match is: regulatory component of ABA receptor 1 (TAIR:AT1G01360.1); Has 1807 Blast hits to 1807 proteins in 277 species: Archae - 0; Bacteria - 0; Metazoa - 736; Fungi - 347; Plants - 385; Viruses - 0; Other Eukaryotes - 339 (source: NC…
	Solyc03g096670	0.518397	0.0125614	Integrin-linked kinase-associated serine/threonine phosphatase 2C (AHRD V1 *-** ILKAP_RAT)%3B contains Interpro domain(s) IPR015655 Protein phosphatase 2C	AT3G11410.1	protein phosphatase 2CA	Encodes protein phosphatase 2C. Negative regulator of ABA signalling. Expressed in seeds during germination. mRNA up-regulated by drought and ABA.	protein phosphatase 2CA (PP2CA); FUNCTIONS IN: protein binding, protein serine/threonine phosphatase activity, phosphoprotein phosphatase activity; INVOLVED IN: in 6 processes; LOCATED IN: protein serine/threonine phosphatase complex; EXPRESSED IN: 26 plant structures; EXPRESSED DURING: 16 growth stages; CONTAINS InterPro DOMAIN/s: Protein phosphatase 2C, manganese/magnesium aspartate binding sit…
	Solyc08g082180	0.539168	0.0406146	Abscisic acid receptor PYL9 (AHRD V1 **-- PYL9_ARATH)%3B contains Interpro domain(s) IPR019587 Polyketide cyclase/dehydrase	AT1G01360.1	regulatory component of ABA receptor 1	Encodes RCAR1 (regulatory components of ABA receptor). Interacts with and regulates the type 2C protein phosphatases (PP2Cs) ABI1 and ABI2. Functions as abscisic acid sensor.	regulatory component of ABA receptor 1 (RCAR1); CONTAINS InterPro DOMAIN/s: Polyketide cyclase/dehydrase (InterPro:IPR019587); BEST Arabidopsis thaliana protein match is: PYR1-like 7 (TAIR:AT4G01026.1); Has 395 Blast hits to 395 proteins in 28 species: Archae - 0; Bacteria - 3; Metazoa - 0; Fungi - 0; Plants - 392; Viruses - 0; Other Eukaryotes - 0 (source: NCBI BLink).
	Solyc07g040990	0.543895	0.0136614	Protein phosphatase 2C (AHRD V1 ***- A5A6P8_WHEAT)%3B contains Interpro domain(s) IPR015655 Protein phosphatase 2C	AT5G57050.1	Protein phosphatase 2C family protein	Encodes a protein phosphatase 2C and is involved in ABA signal transduction. Binds fibrillin preprotein in vitro and in vivo.	ABA INSENSITIVE 2 (ABI2); CONTAINS InterPro DOMAIN/s: Protein phosphatase 2C, manganese/magnesium aspartate binding site (InterPro:IPR000222), Protein phosphatase 2C-related (InterPro:IPR001932), Protein phosphatase 2C (InterPro:IPR015655), Protein phosphatase 2C, N-terminal (InterPro:IPR014045); BEST Arabidopsis thaliana protein match is: Protein phosphatase 2C family protein (TAIR:AT4G26080.1);…
	Solyc09g014990	0.577837	0.0280011	WRKY-like transcription factor (AHRD V1 **** Q06B53_SOLPE)%3B contains Interpro domain(s) IPR003657 DNA-binding WRKY	AT2G38470.1	WRKY DNA-binding protein 33	Member of the plant WRKY transcription factor family. Regulates the antagonistic relationship between defense pathways mediating responses to P. syringae and necrotrophic fungal pathogens. Located in nucleus. Involved in response to various abiotic stresses - especially salt stress.	WRKY DNA-binding protein 33 (WRKY33); CONTAINS InterPro DOMAIN/s: DNA-binding WRKY (InterPro:IPR003657); BEST Arabidopsis thaliana protein match is: WRKY DNA-binding protein 4 (TAIR:AT1G13960.1); Has 7573 Blast hits to 4449 proteins in 326 species: Archae - 2; Bacteria - 120; Metazoa - 293; Fungi - 170; Plants - 5689; Viruses - 9; Other Eukaryotes - 1290 (source: NCBI BLink).
	Solyc08g062960	0.587995	0.0404132	Heat stress transcription factor A3 (AHRD V1 *-** D1M7W9_SOLLC)%3B contains Interpro domain(s) IPR000232 Heat shock factor (HSF)-type%2C DNA-binding	AT2G26150.1	heat shock transcription factor A2	member of Heat Stress Transcription Factor (Hsf) family. Involved in response to misfolded protein accumulation in the cytosol. Regulated by alternative splicing and non-sense-mediated decay.	heat shock transcription factor A2 (HSFA2); FUNCTIONS IN: DNA binding, transcription activator activity, sequence-specific DNA binding transcription factor activity; INVOLVED IN: in 7 processes; LOCATED IN: nucleus; EXPRESSED IN: 8 plant structures; EXPRESSED DURING: 4 anthesis, C globular stage, petal differentiation and expansion stage; CONTAINS InterPro DOMAIN/s: Winged helix-turn-helix transc…
	Solyc05g052980	0.615562	0.0335321	Protein phosphatase 2C (AHRD V1 ***- Q8RVG0_TOBAC)%3B contains Interpro domain(s) IPR015655 Protein phosphatase 2C	AT3G11410.1	protein phosphatase 2CA	Encodes protein phosphatase 2C. Negative regulator of ABA signalling. Expressed in seeds during germination. mRNA up-regulated by drought and ABA.	protein phosphatase 2CA (PP2CA); FUNCTIONS IN: protein binding, protein serine/threonine phosphatase activity, phosphoprotein phosphatase activity; INVOLVED IN: in 6 processes; LOCATED IN: protein serine/threonine phosphatase complex; EXPRESSED IN: 26 plant structures; EXPRESSED DURING: 16 growth stages; CONTAINS InterPro DOMAIN/s: Protein phosphatase 2C, manganese/magnesium aspartate binding sit…
	Solyc08g062650	0.625899	0.0333106	Protein phosphatase 2C (AHRD V1 *-*- A5A6P8_WHEAT)%3B contains Interpro domain(s) IPR015655 Protein phosphatase 2C	AT1G72770.1	homology to ABI1	mutant has ABA hypersensitive inhibition of seed germination; Protein Phosphatase 2C; regulates the activation of the Snf1-related kinase OST1 by abscisic acid.	homology to ABI1 (HAB1); FUNCTIONS IN: protein serine/threonine phosphatase activity; INVOLVED IN: protein amino acid dephosphorylation; LOCATED IN: protein serine/threonine phosphatase complex; EXPRESSED IN: 22 plant structures; EXPRESSED DURING: 15 growth stages; CONTAINS InterPro DOMAIN/s: Protein phosphatase 2C, manganese/magnesium aspartate binding site (InterPro:IPR000222), Protein phosphat…
	Solyc04g050930	0.626345	0.0205982	Violaxanthin de-epoxidase	AT1G08550.1	non-photochemical quenching 1	Violaxanthin deepoxidase involved in xanthophyll cycle.Two major consequences of the npq1 mutation are the absence of zeaxanthin formation in strong light and the partial inhibition of the quenching of singlet excited chlorophylls in the photosystem II light-harvesting complex	non-photochemical quenching 1 (NPQ1); FUNCTIONS IN: violaxanthin de-epoxidase activity; INVOLVED IN: fatty acid metabolic process, response to heat, chlorophyll metabolic process, xanthophyll metabolic process, xanthophyll cycle; LOCATED IN: thylakoid lumen, chloroplast thylakoid lumen, chloroplast photosystem II, chloroplast; EXPRESSED IN: 22 plant structures; EXPRESSED DURING: 14 growth stages;…
	Solyc01g108210	0.63843	0.0417956	Cytochrome P450	AT3G19270.1	cytochrome P450, family 707, subfamily A, polypeptide 4	Encodes a protein with ABA 8'-hydroxylase activity, involved in ABA catabolism. Member of the CYP707A gene family.	cytochrome P450, family 707, subfamily A, polypeptide 4 (CYP707A4); CONTAINS InterPro DOMAIN/s: Cytochrome P450 (InterPro:IPR001128), Cytochrome P450, E-class, group I (InterPro:IPR002401), Cytochrome P450, conserved site (InterPro:IPR017972); BEST Arabidopsis thaliana protein match is: cytochrome P450, family 707, subfamily A, polypeptide 1 (TAIR:AT4G19230.1); Has 34460 Blast hits to 34219 prote…
	Solyc02g090390	0.648383	0.0294392	Serine-threonine protein kinase (AHRD V1 **** O24395_WHEAT)%3B contains Interpro domain(s) IPR015740 Plant protein serine/threonine kinase-like	AT5G66880.1	sucrose nonfermenting 1(SNF1)-related protein kinase 2.3	encodes a member of SNF1-related protein kinases (SnRK2) whose activity is activated by ionic (salt) and non-ionic (mannitol) osmotic stress. Enzyme involved in the ABA signaling during seed germination, dormancy and seedling growth.	sucrose nonfermenting 1(SNF1)-related protein kinase 2.3 (SNRK2.3); FUNCTIONS IN: protein kinase activity, kinase activity; INVOLVED IN: in 8 processes; LOCATED IN: cytosol, nucleus, cytoplasm; EXPRESSED IN: 24 plant structures; EXPRESSED DURING: 14 growth stages; CONTAINS InterPro DOMAIN/s: Protein kinase, ATP binding site (InterPro:IPR017441), Serine/threonine-protein kinase domain (InterPro:IP…
Cell wall	Solyc11g005560	0.31759	0.00160093	Cellulose synthase (AHRD V1 ***- B9GTH4_POPTR)%3B contains Interpro domain(s) IPR005150 Cellulose synthase	AT5G64740.1	cellulose synthase 6	Encodes a cellulose synthase isomer. CESA6 mutants have cellulose defect in the primary cell wall. Multiple lines of evidence suggest that CESA6, along with CESA1 and CESA3 are present in the same plasma membrane complex for cellulose biosynthesis. CESA2 and CESA5 are related to CESA6, having partially redundant roles. As inferred from the null role of secondary wall-type CesAs, included in a set…	cellulose synthase 6 (CESA6); FUNCTIONS IN: cellulose synthase activity, transferase activity, transferring glycosyl groups; INVOLVED IN: in 6 processes; LOCATED IN: cortical microtubule, transverse to long axis, Golgi apparatus, cellulose synthase complex, plasma membrane, membrane; EXPRESSED IN: 25 plant structures; EXPRESSED DURING: 15 growth stages; CONTAINS InterPro DOMAIN/s: Cellulose synth…
	Solyc03g025600	0.352943	0.0361721	Pectinacetylesterase like protein (Fragment) (AHRD V1 *--- Q56WP8_ARATH)%3B contains Interpro domain(s) IPR004963 Pectinacetylesterase	AT5G23870.3	Pectinacetylesterase family protein	0	Pectinacetylesterase family protein; FUNCTIONS IN: carboxylesterase activity; INVOLVED IN: biological_process unknown; LOCATED IN: plant-type cell wall; EXPRESSED IN: 22 plant structures; EXPRESSED DURING: 13 growth stages; CONTAINS InterPro DOMAIN/s: Pectinacetylesterase (InterPro:IPR004963); BEST Arabidopsis thaliana protein match is: Pectinacetylesterase family protein (TAIR:AT3G62060.1); Has …
	Solyc07g056260	0.4097	0.00384778	Glucan synthase like 3 (AHRD V1 ***- D8R8I5_SELML)%3B contains Interpro domain(s) IPR003440 Glycosyl transferase%2C family 48	AT1G06490.1	glucan synthase-like 7	encodes a gene similar to callose synthase	glucan synthase-like 7 (GSL07); FUNCTIONS IN: transferase activity, transferring glycosyl groups, 1,3-beta-glucan synthase activity; INVOLVED IN: 1,3-beta-glucan biosynthetic process; LOCATED IN: 1,3-beta-glucan synthase complex, membrane; EXPRESSED IN: 20 plant structures; EXPRESSED DURING: 13 growth stages; CONTAINS InterPro DOMAIN/s: Glycosyl transferase, family 48 (InterPro:IPR003440); BEST A…
	Solyc01g006360	0.446476	0.00194806	Glucan synthase like 7 (AHRD V1 ***- D8T771_SELML)	AT3G07160.1	glucan synthase-like 10	Encodes GSL10, a member of the Glucan Synthase-Like (GSL) family believed to be involved in the synthesis of the cell wall component callose. GSL10 is required for male gametophyte development and plant growth. Has a role in entry of microspores into mitosis. GSL10 mutation leads to perturbation of microspore division symmetry, irregular callose deposition and failure of generative cell engulfmen…	glucan synthase-like 10 (GSL10); FUNCTIONS IN: 1,3-beta-glucan synthase activity; INVOLVED IN: in 8 processes; LOCATED IN: 1,3-beta-glucan synthase complex, plasma membrane; EXPRESSED IN: 25 plant structures; EXPRESSED DURING: 14 growth stages; CONTAINS InterPro DOMAIN/s: Glycosyl transferase, family 48 (InterPro:IPR003440); BEST Arabidopsis thaliana protein match is: glucan synthase-like 8 (TAIR…
	Solyc12g010200	0.448886	0.00606003	Glycosyltransferase (AHRD V1 ***- B9HBZ3_POPTR)%3B contains Interpro domain(s) IPR002495 Glycosyl transferase%2C family 8	AT1G06780.2	galacturonosyltransferase 6	Encodes a protein with putative galacturonosyltransferase activity.	galacturonosyltransferase 6 (GAUT6); FUNCTIONS IN: polygalacturonate 4-alpha-galacturonosyltransferase activity, transferase activity, transferring glycosyl groups; INVOLVED IN: carbohydrate biosynthetic process; LOCATED IN: endomembrane system; EXPRESSED IN: 24 plant structures; EXPRESSED DURING: 15 growth stages; CONTAINS InterPro DOMAIN/s: Glycosyl transferase, family 8 (InterPro:IPR002495); B…
	Solyc04g076920	0.467728	0.00211524	Galactosylgalactosylxylosylprotein 3-beta-glucuronosyltransferase 1 (AHRD V1 **-* B6U0V3_MAIZE)%3B contains Interpro domain(s) IPR005027 Glycosyl transferase%2C family 43	AT1G27600.1	Nucleotide-diphospho-sugar transferases superfamily protein	Encodes a member of the GT43 family glycosyltransferases involved in glucuronoxylan biosynthesis: AT2G37090 (IRX9) and AT1G27600 (IRX9-L or I9H, IRX9 homolog); AT4G36890 (IRX14) and AT5G67230 (IRX14-L or I14H, IRX14 homolog). They form two functionally non-redundant groups essential for the normal elongation of glucuronoxylan backbone. I9H functions redundantly with IRX9, I14H is redundant with I…	IRREGULAR XYLEM 9-LIKE (IRX9-L); CONTAINS InterPro DOMAIN/s: Glycosyl transferase, family 43 (InterPro:IPR005027); BEST Arabidopsis thaliana protein match is: Nucleotide-diphospho-sugar transferases superfamily protein (TAIR:AT2G37090.1); Has 684 Blast hits to 682 proteins in 94 species: Archae - 0; Bacteria - 0; Metazoa - 425; Fungi - 0; Plants - 243; Viruses - 0; Other Eukaryotes - 16 (source: …
	Solyc03g083910	0.486255	0.00780896	Acid beta-fructofuranosidase (AHRD V1 **-- Q575T1_WHEAT)%3B contains Interpro domain(s) IPR001362 Glycoside hydrolase%2C family 32	AT1G62660.1	Glycosyl hydrolases family 32 protein	0	Glycosyl hydrolases family 32 protein; FUNCTIONS IN: hydrolase activity, hydrolyzing O-glycosyl compounds; INVOLVED IN: sucrose catabolic process, using beta-fructofuranosidase, carbohydrate metabolic process; LOCATED IN: vacuole; EXPRESSED IN: 23 plant structures; EXPRESSED DURING: 12 growth stages; CONTAINS InterPro DOMAIN/s: Protein of unknown function DUF3357 (InterPro:IPR021792), Glycoside h…
	Solyc01g081170	0.487075	0.00702702	Beta-glucosidase (AHRD V1 ***- B5U9B3_9BIVA)%3B contains Interpro domain(s) IPR001360 Glycoside hydrolase%2C family 1	AT1G02850.4	beta glucosidase 11	0	beta glucosidase 11 (BGLU11); FUNCTIONS IN: cation binding, hydrolase activity, hydrolyzing O-glycosyl compounds, catalytic activity; INVOLVED IN: carbohydrate metabolic process; LOCATED IN: endomembrane system; EXPRESSED IN: 24 plant structures; EXPRESSED DURING: 13 growth stages; CONTAINS InterPro DOMAIN/s: Glycoside hydrolase, family 1 (InterPro:IPR001360), Glycoside hydrolase, family 1, activ…
	Solyc03g113900	0.498356	0.0197585	Alpha mannosidase-like protein (AHRD V1 **** B0CY43_LACBS)%3B contains Interpro domain(s) IPR001382 Glycoside hydrolase%2C family 47	AT1G27520.1	Glycosyl hydrolase family 47 protein	0	Glycosyl hydrolase family 47 protein; FUNCTIONS IN: mannosyl-oligosaccharide 1,2-alpha-mannosidase activity, alpha-mannosidase activity, calcium ion binding; INVOLVED IN: protein amino acid N-linked glycosylation; LOCATED IN: endomembrane system, membrane; EXPRESSED IN: 22 plant structures; EXPRESSED DURING: 13 growth stages; CONTAINS InterPro DOMAIN/s: Glycoside hydrolase, family 47 (InterPro:IP…
	Solyc08g014480	0.498543	0.0270038	Beta Galactosidase-like protein (AHRD V1 ***- Q9M1I3_ARATH)%3B contains Interpro domain(s) IPR006103 Glycoside hydrolase family 2%2C TIM barrel	AT3G54440.3	glycoside hydrolase family 2 protein	0	glycoside hydrolase family 2 protein; FUNCTIONS IN: carbohydrate binding, cation binding, beta-galactosidase activity, hydrolase activity, hydrolyzing O-glycosyl compounds, catalytic activity; INVOLVED IN: carbohydrate metabolic process; EXPRESSED IN: male gametophyte, guard cell; CONTAINS InterPro DOMAIN/s: Glycoside hydrolase family 2, immunoglobulin-like beta-sandwich (InterPro:IPR006102), Gly…
	Solyc12g088240	0.508634	0.00515287	Cellulose synthase-like C1-1 glycosyltransferase family 2 protein (AHRD V1 ***- D8RV47_SELML)%3B contains Interpro domain(s) IPR001173 Glycosyl transferase%2C family 2	AT4G07960.1	Cellulose-synthase-like C12	encodes a gene similar to cellulose synthase	Cellulose-synthase-like C12 (CSLC12); FUNCTIONS IN: cellulose synthase activity, transferase activity, transferring glycosyl groups; INVOLVED IN: biological_process unknown; LOCATED IN: cellular_component unknown; EXPRESSED IN: 24 plant structures; EXPRESSED DURING: 15 growth stages; CONTAINS InterPro DOMAIN/s: Glycosyl transferase, family 2 (InterPro:IPR001173); BEST Arabidopsis thaliana protein…
	Solyc08g006310	0.513648	0.033706	Cellulose synthase-like C1-2 glycosyltransferase family 2 protein (AHRD V1 **-* D8T077_SELML)%3B contains Interpro domain(s) IPR001173 Glycosyl transferase%2C family 2	AT4G31590.1	Cellulose-synthase-like C5	encodes a gene similar to cellulose synthase	Cellulose-synthase-like C5 (CSLC5); FUNCTIONS IN: cellulose synthase activity, transferase activity, transferring glycosyl groups; INVOLVED IN: biological_process unknown; LOCATED IN: nucleus; EXPRESSED IN: 23 plant structures; EXPRESSED DURING: 13 growth stages; CONTAINS InterPro DOMAIN/s: Glycosyl transferase, family 2 (InterPro:IPR001173); BEST Arabidopsis thaliana protein match is: Glycosyl t…
	Solyc04g064900	0.519482	0.0379793	Endo-1 4-beta-glucanase (AHRD V1 -*-- B9GK28_POPTR)%3B contains Interpro domain(s) IPR001701 Glycoside hydrolase%2C family 9	AT4G24260.1	glycosyl hydrolase 9A3	Encodes a protein with similarity to endo-1,4-b-glucanases. KOR3 is induced by nemotodes and is expressed in syncitia induced by Heterodera schachtii.May be involved in the development and function of syncitia.	glycosyl hydrolase 9A3 (GH9A3); FUNCTIONS IN: hydrolase activity, hydrolyzing O-glycosyl compounds, catalytic activity; INVOLVED IN: response to nematode; LOCATED IN: plasma membrane; EXPRESSED IN: 22 plant structures; EXPRESSED DURING: 13 growth stages; CONTAINS InterPro DOMAIN/s: Six-hairpin glycosidase (InterPro:IPR012341), Glycoside hydrolase, family 9, active site (InterPro:IPR018221), Six-h…
	Solyc09g014480	0.537455	0.0033206	Polygalacturonase inhibitor protein (AHRD V1 ***- Q40160_SOLLC)%3B contains Interpro domain(s) IPR013210 Leucine-rich repeat%2C N-terminal	AT5G06870.1	polygalacturonase inhibiting protein 2	Encodes a polygalacturonase inhibiting protein involved in plant defense response. PGIPs inhibit the activity of pectin degrading enzymes such as those produced by fungal pathogens. PGIP2 is induced by fungal infection and methyl jasmonate.	polygalacturonase inhibiting protein 2 (PGIP2); FUNCTIONS IN: polygalacturonase inhibitor activity; INVOLVED IN: response to salt stress, signal transduction, defense response; LOCATED IN: cell wall, plant-type cell wall; EXPRESSED IN: 22 plant structures; EXPRESSED DURING: 13 growth stages; CONTAINS InterPro DOMAIN/s: Leucine-rich repeat-containing N-terminal domain, type 2 (InterPro:IPR013210),…
	Solyc09g075070	0.557951	0.0291117	Beta-glucosidase (AHRD V1 **** D3YJ59_VITVI)%3B contains Interpro domain(s) IPR001360 Glycoside hydrolase%2C family 1	AT1G02850.4	beta glucosidase 11	0	beta glucosidase 11 (BGLU11); FUNCTIONS IN: cation binding, hydrolase activity, hydrolyzing O-glycosyl compounds, catalytic activity; INVOLVED IN: carbohydrate metabolic process; LOCATED IN: endomembrane system; EXPRESSED IN: 24 plant structures; EXPRESSED DURING: 13 growth stages; CONTAINS InterPro DOMAIN/s: Glycoside hydrolase, family 1 (InterPro:IPR001360), Glycoside hydrolase, family 1, activ…
	Solyc10g081120	0.564527	0.0365865	Alpha-L-arabinofuranosidase (AHRD V1 **** Q76LU4_SOLLC)%3B contains Interpro domain(s) IPR017853 Glycoside hydrolase%2C catalytic core	AT3G10740.1	alpha-L-arabinofuranosidase 1	Encodes a bifunctional alpha-l-arabinofuranosidase/beta-d-xylosidase that belongs to family 51 of glycoside hydrolases. It may be involved in cell wall modification.	alpha-L-arabinofuranosidase 1 (ASD1); FUNCTIONS IN: hydrolase activity, acting on glycosyl bonds, xylan 1,4-beta-xylosidase activity, alpha-N-arabinofuranosidase activity; INVOLVED IN: xylan catabolic process; LOCATED IN: apoplast, vacuole, plant-type cell wall; EXPRESSED IN: 23 plant structures; EXPRESSED DURING: 13 growth stages; CONTAINS InterPro DOMAIN/s: Alpha-L-arabinofuranosidase, C-termin…
	Solyc08g060970	0.574874	0.036658	Polygalacturonase (AHRD V1 **-* Q9ZPI8_SOLLC)%3B contains Interpro domain(s) IPR012334 Pectin lyase fold	AT5G27530.1	Pectin lyase-like superfamily protein	0	Pectin lyase-like superfamily protein; FUNCTIONS IN: polygalacturonase activity; INVOLVED IN: carbohydrate metabolic process; LOCATED IN: cellular_component unknown; EXPRESSED IN: central cell; CONTAINS InterPro DOMAIN/s: Pectin lyase fold/virulence factor (InterPro:IPR011050), Glycoside hydrolase, family 28 (InterPro:IPR000743), Pectin lyase fold (InterPro:IPR012334), Parallel beta-helix repeat …
	Solyc03g083730	0.591009	0.00419905	Pectinesterase (AHRD V1 ***- C0PST8_PICSI)%3B contains Interpro domain(s) IPR006501 Pectinesterase inhibitor	AT5G62360.1	Plant invertase/pectin methylesterase inhibitor superfamily protein	0	Plant invertase/pectin methylesterase inhibitor superfamily protein; FUNCTIONS IN: enzyme inhibitor activity, pectinesterase inhibitor activity, pectinesterase activity; INVOLVED IN: biological_process unknown; LOCATED IN: cellular_component unknown; EXPRESSED IN: 22 plant structures; EXPRESSED DURING: 13 growth stages; CONTAINS InterPro DOMAIN/s: Pectinesterase inhibitor (InterPro:IPR006501); BE…
	Solyc01g005850	0.597461	0.0252901	Extensin-like protein Dif54 (AHRD V1 *-*- Q43505_SOLLC)	-	-	-	-
	Solyc02g080310	0.6163	0.000887177	Beta-glucosidase 47 (AHRD V1 **** D7MEP5_ARALY)%3B contains Interpro domain(s) IPR001360 Glycoside hydrolase%2C family 1	AT4G21760.1	beta-glucosidase 47	0	beta-glucosidase 47 (BGLU47); FUNCTIONS IN: cation binding, hydrolase activity, hydrolyzing O-glycosyl compounds, catalytic activity; INVOLVED IN: carbohydrate metabolic process; LOCATED IN: endomembrane system; EXPRESSED IN: 19 plant structures; EXPRESSED DURING: 13 growth stages; CONTAINS InterPro DOMAIN/s: Glycoside hydrolase, family 1 (InterPro:IPR001360), Glycoside hydrolase, family 1, activ…
	Solyc06g053860	0.619661	0.0422799	Alpha mannosidase-like protein (AHRD V1 ***- B0CY43_LACBS)%3B contains Interpro domain(s) IPR001382 Glycoside hydrolase%2C family 47	AT5G43710.1	Glycosyl hydrolase family 47 protein	0	Glycosyl hydrolase family 47 protein; FUNCTIONS IN: mannosyl-oligosaccharide 1,2-alpha-mannosidase activity, alpha-mannosidase activity, calcium ion binding; INVOLVED IN: protein amino acid N-linked glycosylation; LOCATED IN: endomembrane system, membrane; EXPRESSED IN: 21 plant structures; EXPRESSED DURING: 13 growth stages; CONTAINS InterPro DOMAIN/s: Glycoside hydrolase, family 47 (InterPro:IP…
	Solyc02g031960	0.6228	0.0351868	Oil palm polygalacturonase allergen PEST361 (AHRD V1 ***- A1KXJ4_ELAGV)%3B contains Interpro domain(s) IPR007524 Pectate lyase%2C N-terminal	AT2G02720.1	Pectate lyase family protein	0	Pectate lyase family protein; FUNCTIONS IN: lyase activity, pectate lyase activity; INVOLVED IN: biological_process unknown; LOCATED IN: endomembrane system; EXPRESSED IN: 9 plant structures; EXPRESSED DURING: L mature pollen stage, M germinated pollen stage, 4 anthesis, C globular stage, petal differentiation and expansion stage; CONTAINS InterPro DOMAIN/s: Pectin lyase fold/virulence factor (In…
	Solyc06g076110	0.625976	0.00906509	Fasciclin-like arabinogalactan protein 9 (AHRD V1 ***- A9XTL4_GOSHI)%3B contains Interpro domain(s) IPR000782 FAS1 domain	AT3G46550.1	Fasciclin-like arabinogalactan family protein	Isolated in a screen for salt hypersensitive mutants. Mutants have thinner cell walls, abnormal siliques and root growth is inhibited under salt stress. The gene has similarity to arabinogalactan proteins and domains associated with cell adhesion.	salt overly sensitive 5 (SOS5); FUNCTIONS IN: polysaccharide binding; INVOLVED IN: multidimensional cell growth, cell adhesion, response to stress; LOCATED IN: anchored to plasma membrane, plasma membrane, external side of plasma membrane, anchored to membrane; EXPRESSED IN: cultured cell; CONTAINS InterPro DOMAIN/s: FAS1 domain (InterPro:IPR000782); BEST Arabidopsis thaliana protein match is: FA…
	Solyc01g008220	0.644311	0.00368284	Arabinogalactan protein (AHRD V1 ***- B6SST2_MAIZE)	AT5G11680.1	0	0	FUNCTIONS IN: molecular_function unknown; INVOLVED IN: biological_process unknown; LOCATED IN: cytosol, plasma membrane; EXPRESSED IN: 26 plant structures; EXPRESSED DURING: 15 growth stages; CONTAINS InterPro DOMAIN/s: WW-domain-binding protein (InterPro:IPR018826); Has 1807 Blast hits to 1807 proteins in 277 species: Archae - 0; Bacteria - 0; Metazoa - 736; Fungi - 347; Plants - 385; Viruses - …
	Solyc09g057640	0.645247	0.0049672	Cellulose synthase-like C1-2 glycosyltransferase family 2 protein (AHRD V1 **** D8T077_SELML)%3B contains Interpro domain(s) IPR001173 Glycosyl transferase%2C family 2	AT3G07330.1	Cellulose-synthase-like C6	encodes a gene similar to cellulose synthase	Cellulose-synthase-like C6 (CSLC6); FUNCTIONS IN: cellulose synthase activity, transferase activity, transferring glycosyl groups; INVOLVED IN: pollen tube development; LOCATED IN: Golgi apparatus; EXPRESSED IN: 24 plant structures; EXPRESSED DURING: 15 growth stages; CONTAINS InterPro DOMAIN/s: Glycosyl transferase, family 2 (InterPro:IPR001173); BEST Arabidopsis thaliana protein match is: Glyco…
	Solyc02g078590	0.657678	0.0143979	Alpha-1 4-galactosyltransferase (AHRD V1 *-*- Q0R0H6_MOUSE)%3B contains Interpro domain(s) IPR007652 Alpha 1%2C4-glycosyltransferase conserved region	AT1G61050.1	alpha 1,4-glycosyltransferase family protein	0	alpha 1,4-glycosyltransferase family protein; FUNCTIONS IN: transferase activity, transferring glycosyl groups, transferase activity; INVOLVED IN: biological_process unknown; LOCATED IN: Golgi stack; CONTAINS InterPro DOMAIN/s: Alpha 1,4-glycosyltransferase conserved region (InterPro:IPR007652), Glycosyltransferase, DXD sugar-binding region (InterPro:IPR007577); BEST Arabidopsis thaliana protein …
	Solyc01g094580	0.659579	0.00595093	Beta-amylase 9 (AHRD V1 **** D7M5N4_ARALY)%3B contains Interpro domain(s) IPR013781 Glycoside hydrolase%2C subgroup%2C catalytic core	AT2G45880.1	beta-amylase 7	0	beta-amylase 7 (BAM7); FUNCTIONS IN: cation binding, beta-amylase activity, catalytic activity; INVOLVED IN: cellulose biosynthetic process, carbohydrate metabolic process, polysaccharide catabolic process; LOCATED IN: cellular_component unknown; EXPRESSED IN: 19 plant structures; EXPRESSED DURING: 12 growth stages; CONTAINS InterPro DOMAIN/s: Glycoside hydrolase, family 14, conserved site (Inter…
Primary met	Solyc10g005320	0.22159	0.00491131	Tryptophan synthase beta chain 1 (AHRD V1 **** Q0WUI8_ARATH)%3B contains Interpro domain(s) IPR006654 Tryptophan synthase%2C beta chain	AT5G28237.1	Pyridoxal-5'-phosphate-dependent enzyme family protein	0	Pyridoxal-5'-phosphate-dependent enzyme family protein; FUNCTIONS IN: pyridoxal phosphate binding, tryptophan synthase activity, catalytic activity; INVOLVED IN: tryptophan biosynthetic process, metabolic process, tryptophan metabolic process; CONTAINS InterPro DOMAIN/s: Tryptophan synthase, beta chain (InterPro:IPR006654), Tryptophan synthase, beta chain, conserved site (InterPro:IPR006653), Pyr…
	Solyc08g066850	0.323645	0.0387808	Lactoylglutathione lyase (AHRD V1 ***- B6SSK1_MAIZE)%3B contains Interpro domain(s) IPR004361 Glyoxalase I	AT1G67280.1	Glyoxalase/Bleomycin resistance protein/Dioxygenase superfamily protein	0	Glyoxalase/Bleomycin resistance protein/Dioxygenase superfamily protein; FUNCTIONS IN: lactoylglutathione lyase activity, metal ion binding; INVOLVED IN: response to cold, carbohydrate metabolic process; LOCATED IN: thylakoid, thylakoid lumen, stromule, chloroplast, chloroplast stroma; EXPRESSED IN: 24 plant structures; EXPRESSED DURING: 15 growth stages; CONTAINS InterPro DOMAIN/s: Glyoxalase I …
	Solyc08g079430	0.393998	0.00994679	Primary amine oxidase (AHRD V1 ***- B9RBR2_RICCO)%3B contains Interpro domain(s) IPR000269 Copper amine oxidase	AT4G12290.1	Copper amine oxidase family protein	0	Copper amine oxidase family protein; FUNCTIONS IN: quinone binding, primary amine oxidase activity, copper ion binding; INVOLVED IN: oxidation reduction, amine metabolic process; LOCATED IN: vacuole; CONTAINS InterPro DOMAIN/s: Copper amine oxidase, N-terminal (InterPro:IPR016182), Copper amine oxidase, N2-terminal (InterPro:IPR015800), Copper amine oxidase, N2/N3-terminal (InterPro:IPR015801), C…
	Solyc12g099930	0.408169	7.56923e-06	Serine-glyoxylate aminotransferase (AHRD V1 ***- Q3S2I1_SPIPO)%3B contains Interpro domain(s) IPR000192 Aminotransferase%2C class V/Cysteine desulfurase	AT2G13360.1	alanine:glyoxylate aminotransferase	Encodes a peroxisomal photorespiratory enzyme that catalyzes transamination reactions with multiple substrates. It is involved in photorespiration.	alanine:glyoxylate aminotransferase (AGT); FUNCTIONS IN: serine-pyruvate transaminase activity, serine-glyoxylate transaminase activity, alanine-glyoxylate transaminase activity; INVOLVED IN: photorespiration; LOCATED IN: in 6 components; EXPRESSED IN: 23 plant structures; EXPRESSED DURING: 14 growth stages; CONTAINS InterPro DOMAIN/s: Pyridoxal phosphate-dependent transferase, major domain (Inte…
	Solyc07g043590	0.412318	0.0105362	Amine oxidase family protein (AHRD V1 **** Q1EPI3_MUSAC)%3B contains Interpro domain(s) IPR002937 Amine oxidase	AT2G43020.1	polyamine oxidase 2	0	polyamine oxidase 2 (PAO2); FUNCTIONS IN: primary amine oxidase activity, oxidoreductase activity; INVOLVED IN: oxidation reduction; LOCATED IN: cellular_component unknown; EXPRESSED IN: sperm cell, male gametophyte, pollen tube; EXPRESSED DURING: L mature pollen stage, M germinated pollen stage; CONTAINS InterPro DOMAIN/s: Amine oxidase (InterPro:IPR002937), Flavin-containing amine oxidase (Inte…
	Solyc12g094640	0.41346	0.0203465	Glyceraldehyde-3-phosphate dehydrogenase B (AHRD V1 ***- B4F8L7_MAIZE)%3B contains Interpro domain(s) IPR000173 Glyceraldehyde 3-phosphate dehydrogenase	AT1G42970.1	glyceraldehyde-3-phosphate dehydrogenase B subunit	Encodes chloroplast localized glyceraldehyde-3-phosphate dehydrogenase that can use both NADH and NADPH to reduce 1,3-diphosphate glycerate. It forms A2B2 heterotetramers with GapA forms of the GADPH enzyme. These complexes are active in the light under reducing conditions, but show reduced NADPH-dependent activity in response to oxidized thioredoxins and increased NAD(H)/NADP(H) ratios due to th…	glyceraldehyde-3-phosphate dehydrogenase B subunit (GAPB); FUNCTIONS IN: glyceraldehyde-3-phosphate dehydrogenase (phosphorylating) activity, glyceraldehyde-3-phosphate dehydrogenase (NADP+) (phosphorylating) activity, glyceraldehyde-3-phosphate dehydrogenase activity; INVOLVED IN: in 6 processes; LOCATED IN: in 7 components; EXPRESSED IN: 25 plant structures; EXPRESSED DURING: 15 growth stages; …
	Solyc11g073160	0.469321	0.0314375	GTP cyclohydrolase II/3 4-dihydroxy-2-butanone 4-phosphate synthase (AHRD V1 **-- Q6A4W9_MALDO)%3B contains Interpro domain(s) IPR016299 Riboflavin biosynthesis protein RibA	AT5G59750.2	DHBP synthase RibB-like alpha/beta domain;GTP cyclohydrolase II	0	DHBP synthase RibB-like alpha/beta domain;GTP cyclohydrolase II; FUNCTIONS IN: 3,4-dihydroxy-2-butanone-4-phosphate synthase activity, GTP cyclohydrolase II activity; INVOLVED IN: riboflavin biosynthetic process; EXPRESSED IN: 23 plant structures; EXPRESSED DURING: 13 growth stages; CONTAINS InterPro DOMAIN/s: GTP cyclohydrolase II (InterPro:IPR000926), DHBP synthase RibB (InterPro:IPR000422), DH…
	Solyc02g091510	0.471225	0.00265923	GDP-L-galactose phosphorylase 2	AT4G26850.1	mannose-1-phosphate guanylyltransferase (GDP)s;GDP-galactose:mannose-1-phosphate guanylyltransferases;GDP-galactose:glucose-1-phosphate guanylyltransferases;GDP-galactose:myoinositol-1-phosphate guanylyltransferases;glucose-1-phosphate guanylyltransferase	Encodes a novel protein involved in ascorbate biosynthesis, which was shown to catalyze the transfer of GMP from GDP-galactose to a variety of hexose-1-phosphate acceptors. Recessive mutation has a reduced amount of vitamin C, lower level of non-photochemical quenching, and reduced rate of conversion of violaxanthin to zeaxanthin in high light.	vitamin c defective 2 (VTC2); FUNCTIONS IN: in 8 functions; INVOLVED IN: response to jasmonic acid stimulus, L-ascorbic acid biosynthetic process, defense response to bacterium, response to heat, defense response by callose deposition in cell wall; LOCATED IN: cellular_component unknown; EXPRESSED IN: 23 plant structures; EXPRESSED DURING: 15 growth stages; BEST Arabidopsis thaliana protein
	Solyc09g014440	0.475589	7.84532e-05	RNA polymerase II C-terminal domain phosphatase-like 2 (AHRD V1 **** CPL2_ARATH)%3B contains Interpro domain(s) IPR004274 NLI interacting factor	AT5G01270.2	carboxyl-terminal domain (ctd) phosphatase-like 2	Encodes CPL2, a carboxyl-terminal domain (CTD) phosphatase that dephosphorylates CTD Ser5-PO4 of the RNA polymerase II complex. Regulates plant growth, stress and auxin responses.	carboxyl-terminal domain (ctd) phosphatase-like 2 (CPL2); FUNCTIONS IN: double-stranded RNA binding, phosphatase activity; INVOLVED IN: response to auxin stimulus, response to osmotic stress, developmental growth; LOCATED IN: intracellular; EXPRESSED IN: 25 plant structures; EXPRESSED DURING: 14 growth stages; CONTAINS InterPro DOMAIN/s: Double-stranded RNA-binding (InterPro:IPR001159), Double-st…
	Solyc02g072150	0.481902	0.0112474	Alpha alpha-trehalose-phosphate synthase (UDP-forming) (AHRD V1 **** A3CXN9_METMJ)%3B contains Interpro domain(s) IPR001830 Glycosyl transferase%2C family 20	AT1G06410.1	trehalose-phosphatase/synthase 7	Encodes an enzyme putatively involved in trehalose biosynthesis. Though the protein has both trehalose-6-phosphate synthase (TPS)-like and trehalose-6-phosphate phosphatase (TPP)-like domains, neither activity has been detected in enzymatic assays nor has the protein been able to complement yeast TPS or TPP mutants.	trehalose-phosphatase/synthase 7 (TPS7); FUNCTIONS IN: transferase activity, transferring glycosyl groups, trehalose-phosphatase activity; INVOLVED IN: trehalose biosynthetic process, metabolic process; EXPRESSED IN: 27 plant structures; EXPRESSED DURING: 15 growth stages; CONTAINS InterPro DOMAIN/s: HAD-superfamily hydrolase, subfamily IIB (InterPro:IPR006379), Glycosyl transferase, family 20 (I…
	Solyc04g006970	0.489594	0.00733544	Phosphoenolpyruvate carboxylase (AHRD V1 **** A6YM33_RICCO)%3B contains Interpro domain(s) IPR015813 Pyruvate/Phosphoenolpyruvate kinase%2C catalytic core	AT1G68750.1	phosphoenolpyruvate carboxylase 4	Encodes one of four Arabidopsis phosphoenolpyruvate (PEP) carboxylase proteins. But, it is more similar to bacterial PEP carboxylase than plant PEP carboxylase. Efforts to express this enzyme and to demonstrate its enzymatic activity in E.coli failed.	phosphoenolpyruvate carboxylase 4 (PPC4); CONTAINS InterPro DOMAIN/s: Pyruvate/Phosphoenolpyruvate kinase, catalytic core (InterPro:IPR015813), Phosphoenolpyruvate carboxylase, active site (InterPro:IPR018129), Phosphoenolpyruvate carboxylase (InterPro:IPR001449), Phosphoenolpyruvate carboxylase, C-terminal region (InterPro:IPR021135); BEST Arabidopsis thaliana protein match is: phosphoenolpyruva…
	Solyc07g045350	0.493689	0.00421205	Acetyl-CoA C-acetyltransferase protein (AHRD V1 **** D3YN47_9ERIC)%3B contains Interpro domain(s) IPR002155 Thiolase	AT5G48230.2	acetoacetyl-CoA thiolase 2	0	acetoacetyl-CoA thiolase 2 (ACAT2); FUNCTIONS IN: transferase activity, transferring acyl groups other than amino-acyl groups, acetyl-CoA C-acetyltransferase activity, catalytic activity; INVOLVED IN: embryo development ending in seed dormancy; LOCATED IN: peroxisome, plasma membrane; EXPRESSED IN: 24 plant structures; EXPRESSED DURING: 13 growth stages; CONTAINS InterPro DOMAIN/s: Thiolase (Inte…
	Solyc05g013720	0.4939	0.00101978	Alpha-galactosidase (AHRD V1 *-*- D4LCA1_9FIRM)%3B contains Interpro domain(s) IPR013785 Aldolase-type TIM barrel	AT3G26380.1	Melibiase family protein	0	Melibiase family protein; FUNCTIONS IN: alpha-galactosidase activity, hydrolase activity, hydrolyzing O-glycosyl compounds, catalytic activity; INVOLVED IN: N-terminal protein myristoylation, carbohydrate metabolic process, metabolic process, lactose catabolic process; LOCATED IN: cell wall; EXPRESSED IN: 23 plant structures; EXPRESSED DURING: 13 growth stages; CONTAINS InterPro DOMAIN/s: Glycosi…
	Solyc05g055040	0.501145	0.00846139	Glycogenin-like protein (AHRD V1 *-*- Q5NA53_ORYSJ)%3B contains Interpro domain(s) IPR002495 Glycosyl transferase%2C family 8	AT5G18480.1	plant glycogenin-like starch initiation protein 6	0	plant glycogenin-like starch initiation protein 6 (PGSIP6); FUNCTIONS IN: transferase activity, transferring hexosyl groups, transferase activity, transferring glycosyl groups; INVOLVED IN: carbohydrate biosynthetic process, biosynthetic process; LOCATED IN: membrane; EXPRESSED IN: guard cell, leaf; CONTAINS InterPro DOMAIN/s: Glycosyl transferase, family 8 (InterPro:IPR002495); BEST Arabidopsis …
	Solyc04g049360	0.503589	0.000795611	4-amino-4-deoxychorismate synthase component I (AHRD V1 **** D9W9C0_STRHY)%3B contains Interpro domain(s) IPR005802 Para-aminobenzoate synthase%2C component I	AT2G28880.1	para-aminobenzoate (PABA) synthase family protein	0	embryo defective 1997 (emb1997); FUNCTIONS IN: oxo-acid-lyase activity, catalytic activity, anthranilate synthase activity; INVOLVED IN: embryo development ending in seed dormancy; LOCATED IN: chloroplast; EXPRESSED IN: 20 plant structures; EXPRESSED DURING: 6 growth stages; CONTAINS InterPro DOMAIN/s: Glutamine amidotransferase class-I, C-terminal (InterPro:IPR000991), Glutamine amidotransferase…
	Solyc01g006740	0.507301	0.0426557	Sucrose phosphate phosphatase (AHRD V1 ***- Q5J3P0_MALDO)%3B contains Interpro domain(s) IPR012847 Sucrose phosphatase%2C plant and cyanobacteria	AT2G35840.1	Sucrose-6F-phosphate phosphohydrolase family protein	0	Sucrose-6F-phosphate phosphohydrolase family protein; FUNCTIONS IN: phosphatase activity, magnesium ion binding, sucrose-phosphatase activity, catalytic activity; INVOLVED IN: response to cadmium ion, sucrose biosynthetic process; LOCATED IN: nucleus, cytoplasm; EXPRESSED IN: 25 plant structures; EXPRESSED DURING: 13 growth stages; CONTAINS InterPro DOMAIN/s: Sucrose-phosphate synthase (InterPro:…
	Solyc09g011810	0.508732	0.0442503	Fructose-1 6-bisphosphatase class 1 (AHRD V1 **** D0MHZ8_RHOM4)%3B contains Interpro domain(s) IPR000146 Fructose-1%2C6-bisphosphatase	AT3G54050.1	high cyclic electron flow 1	Encodes HCEF1 (High Cyclic Electron Flow 1). Mutant phenotype: constitutively elevated electron flow (CEFI).	high cyclic electron flow 1 (HCEF1); FUNCTIONS IN: fructose 1,6-bisphosphate 1-phosphatase activity, phosphoric ester hydrolase activity; INVOLVED IN: response to cold, photosynthetic electron transport in photosystem I, fructose metabolic process; LOCATED IN: apoplast, stromule, chloroplast stroma, chloroplast; EXPRESSED IN: 22 plant structures; EXPRESSED DURING: 14 growth stages; CONTAINS Inter…
	Solyc11g009020	0.509901	0.00936915	HAD-superfamily hydrolase subfamily IA variant 3 containing protein expressed (AHRD V1 **** Q10I42_ORYSJ)%3B contains Interpro domain(s) IPR005834 Haloacid dehalogenase-like hydrolase	AT4G39970.1	Haloacid dehalogenase-like hydrolase (HAD) superfamily protein	0	Haloacid dehalogenase-like hydrolase (HAD) superfamily protein; FUNCTIONS IN: hydrolase activity, catalytic activity; INVOLVED IN: metabolic process; LOCATED IN: chloroplast, chloroplast stroma, chloroplast envelope; EXPRESSED IN: 23 plant structures; EXPRESSED DURING: 13 growth stages; CONTAINS InterPro DOMAIN/s: Haloacid dehalogenase-like hydrolase (InterPro:IPR005834), HAD-superfamily hydrolas…
	Solyc03g065340	0.51259	0.0368867	Phosphorylase (AHRD V1 **** B9SJB6_RICCO)%3B contains Interpro domain(s) IPR011833 Glycogen/starch/alpha-glucan phosphorylase	AT3G29320.1	Glycosyl transferase, family 35	Encodes a plastidic alpha-glucan phosphorylase. In vitro, the enzyme has a preference for maltooligosaccharides, such as maltoheptaose.	Glycosyl transferase, family 35; FUNCTIONS IN: phosphorylase activity, transferase activity, transferring glycosyl groups; INVOLVED IN: response to water deprivation, response to temperature stimulus; LOCATED IN: chloroplast stroma, chloroplast, plastid; EXPRESSED IN: 23 plant structures; EXPRESSED DURING: 13 growth stages; CONTAINS InterPro DOMAIN/s: Glycogen/starch/alpha-glucan phosphorylase (I…
	Solyc09g008130	0.525181	0.0163538	Phosphoglycerate kinase (AHRD V1 ***- B9IFP7_POPTR)%3B contains Interpro domain(s) IPR001576 Phosphoglycerate kinase	AT3G12780.1	phosphoglycerate kinase 1	nuclear phosphoglycerate kinase (PGK1)	phosphoglycerate kinase 1 (PGK1); FUNCTIONS IN: phosphoglycerate kinase activity; INVOLVED IN: response to cadmium ion, response to cold, glycolysis, peptidyl-cysteine S-nitrosylation; LOCATED IN: in 11 components; EXPRESSED IN: 26 plant structures; EXPRESSED DURING: 15 growth stages; CONTAINS InterPro DOMAIN/s: Phosphoglycerate kinase, N-terminal (InterPro:IPR015824), Phosphoglycerate kinase (In…
	Solyc07g019440	0.528199	0.0348519	Glucose-1-phosphate adenylyltransferase (AHRD V1 **** P93223_SOLLC)%3B contains Interpro domain(s) IPR011831 Glucose-1-phosphate adenylyltransferase	AT1G27680.1	ADPGLC-PPase large subunit	ADP-glucose pyrophosphorylase catalyzes the first, rate limiting step in starch biosynthesis. The large subunit plays a regulatory role whereas the small subunit (ApS) is the catalytic isoform. Four isoforms of the large subunit (ApL1-4) have been described.Mutational analysis of APS1 suggests that APL1 and APL2 can compensate for loss of APS1 catalytic activity,suggesting both have catalytic as …	ADPGLC-PPase large subunit (APL2); CONTAINS InterPro DOMAIN/s: Glucose-1-phosphate adenylyltransferase (InterPro:IPR011831), ADP-glucose pyrophosphorylase, conserved site (InterPro:IPR005836), Nucleotidyl transferase (InterPro:IPR005835); BEST Arabidopsis thaliana protein match is: Glucose-1-phosphate adenylyltransferase family protein (TAIR:AT4G39210.1); Has 11860 Blast hits to 11712 proteins in…
	Solyc04g007520	0.528231	0.0112943	Phosphatidylserine synthase 2 (AHRD V1 ***- B6TFK2_MAIZE)%3B contains Interpro domain(s) IPR004277 Phosphatidyl serine synthase	AT1G15110.2	phosphatidyl serine synthase family protein	0	phosphatidyl serine synthase family protein; FUNCTIONS IN: CDP-diacylglycerol-serine O-phosphatidyltransferase activity; INVOLVED IN: phosphatidylserine biosynthetic process; LOCATED IN: cellular_component unknown; EXPRESSED IN: 17 plant structures; EXPRESSED DURING: 7 growth stages; CONTAINS InterPro DOMAIN/s: Phosphatidyl serine synthase (InterPro:IPR004277); Has 335 Blast hits to 331 proteins …
	Solyc02g082190	0.541631	0.0314152	CTP synthase (AHRD V1 **** B6U7R1_MAIZE)%3B contains Interpro domain(s) IPR004468 CTP synthase	AT1G30820.1	CTP synthase family protein	0	CTP synthase family protein; FUNCTIONS IN: CTP synthase activity, catalytic activity; INVOLVED IN: pyrimidine ribonucleotide metabolic process, pyrimidine nucleotide biosynthetic process; EXPRESSED IN: 21 plant structures; EXPRESSED DURING: 13 growth stages; CONTAINS InterPro DOMAIN/s: Glutamine amidotransferase class-I, C-terminal (InterPro:IPR000991), CTP synthase (InterPro:IPR004468), CTP synt…
	Solyc12g006450	0.545667	0.00665011	Aminotransferase-like protein (AHRD V1 ***- Q9LIE2_ARATH)%3B contains Interpro domain(s) IPR005814 Aminotransferase class-III	AT3G22200.2	Pyridoxal phosphate (PLP)-dependent transferases superfamily protein	Genetically redundant with POP3;mediates pollen tube guidance. Double mutants are self sterile; gamma-aminobutyrate transaminase subunit precursor; nuclear gene for mitochondrial product. Encodes gamma-aminobutyrate transaminase that uses pyruvate instead of alpha-ketoglutarate as cosubstrate. Mutations in POP2/HER1 render roots resistant to the inhibitory growth effects of the volatile organic c…	POLLEN-PISTIL INCOMPATIBILITY 2 (POP2); CONTAINS InterPro DOMAIN/s: Pyridoxal phosphate-dependent transferase, major domain (InterPro:IPR015424), Aminotransferase class-III (InterPro:IPR005814), Pyridoxal phosphate-dependent transferase, major region, subdomain 1 (InterPro:IPR015421); BEST Arabidopsis thaliana protein match is: HOPW1-1-interacting 1 (TAIR:AT1G80600.1).
	Solyc03g114150	0.548297	0.00909515	Aldehyde dehydrogenase (AHRD V1 **** Q1AFF6_9ROSI)%3B contains Interpro domain(s) IPR015590 Aldehyde dehydrogenase	AT3G48000.1	aldehyde dehydrogenase 2B4	Encodes a putative (NAD+) aldehyde dehydrogenase.	aldehyde dehydrogenase 2B4 (ALDH2B4); FUNCTIONS IN: 3-chloroallyl aldehyde dehydrogenase activity, aldehyde dehydrogenase (NAD) activity, ATP binding; INVOLVED IN: response to cadmium ion; LOCATED IN: mitochondrion, chloroplast; EXPRESSED IN: 24 plant structures; EXPRESSED DURING: 14 growth stages; CONTAINS InterPro DOMAIN/s: Aldehyde/histidinol dehydrogenase (InterPro:IPR016161), Aldehyde dehydr…
	Solyc04g005250	0.554016	0.0303062	DNA (Cytosine-5-)-methyltransferase 3 (AHRD V1 *-** B3DGP2_DANRE)%3B contains Interpro domain(s) IPR001525 C-5 cytosine-specific DNA methylase	AT5G15380.1	domains rearranged methylase 1	Encodes methyltransferase involved in the de novo DNA methylation and maintenance of asymmetric methylation of DNA sequences.	domains rearranged methylase 1 (DRM1); CONTAINS InterPro DOMAIN/s: Ubiquitin-associated/translation elongation factor EF1B, N-terminal, eukaryote (InterPro:IPR015940), DNA methylase, C-5 cytosine-specific (InterPro:IPR001525); BEST Arabidopsis thaliana protein match is: domains rearranged methyltransferase 2 (TAIR:AT5G14620.1); Has 662 Blast hits to 554 proteins in 116 species: Archae - 0; Bacter…
	Solyc09g009190	0.561051	0.0173421	1 4-alpha-glucan branching enzyme II (AHRD V1 **** P93691_WHEAT)%3B contains Interpro domain(s) IPR006589 Glycosyl hydrolase%2C family 13%2C subfamily%2C catalytic region	AT5G03650.1	starch branching enzyme 2.2	Encodes starch branching enzyme (E.C.2.4.1.18) similar to SBE2 from maize and rice. Expressed throughout the plant and highest in seedlings and cauline leaves.	starch branching enzyme 2.2 (SBE2.2); FUNCTIONS IN: 1,4-alpha-glucan branching enzyme activity; INVOLVED IN: amylopectin biosynthetic process, starch metabolic process; LOCATED IN: chloroplast, chloroplast stroma; EXPRESSED IN: 25 plant structures; EXPRESSED DURING: 15 growth stages; CONTAINS InterPro DOMAIN/s: Glycoside hydrolase, family 13, N-terminal (InterPro:IPR004193), Immunoglobulin E-set …
	Solyc01g094790	0.569161	0.0254823	Cysteine synthase (AHRD V1 ***- Q9FS29_SOLTU)%3B contains Interpro domain(s) IPR005859 Cysteine synthase A	AT3G61440.1	cysteine synthase C1	Encodes a cysteine synthase isomer CysC1. The isomer is however less effective in cysteine biosynthesis. It is involved in beta-cyanoalanine biosynthesis, an intermediate of cyanide detoxification pathway.	cysteine synthase C1 (CYSC1); FUNCTIONS IN: cysteine synthase activity, copper ion binding, L-3-cyanoalanine synthase activity; INVOLVED IN: cysteine biosynthetic process, detoxification of nitrogen compound, cyanide metabolic process; LOCATED IN: mitochondrion, chloroplast; EXPRESSED IN: 26 plant structures; EXPRESSED DURING: 14 growth stages; CONTAINS InterPro DOMAIN/s: Cysteine synthase/cystat…
	Solyc12g043020	0.571169	0.0243644	Dihydroxy-acid dehydratase (AHRD V1 **** A6C1E8_9PLAN)%3B contains Interpro domain(s) IPR004404 Dihydroxy-acid dehydratase	AT3G23940.1	dehydratase family	0	dehydratase family; FUNCTIONS IN: copper ion binding, catalytic activity; INVOLVED IN: pollen development; LOCATED IN: chloroplast stroma, chloroplast; EXPRESSED IN: 23 plant structures; EXPRESSED DURING: 14 growth stages; CONTAINS InterPro DOMAIN/s: Dihydroxy-acid dehydratase (InterPro:IPR004404), Dihydroxy-acid/6-phosphogluconate dehydratase, conserved site (InterPro:IPR020558), Dihydroxy-acid/…
	Solyc08g076650	0.572709	0.0335473	Alpha alpha-trehalose-phosphate synthase (UDP-forming) (AHRD V1 **** A3CXN9_METMJ)%3B contains Interpro domain(s) IPR001830 Glycosyl transferase%2C family 20	AT4G17770.1	trehalose phosphatase/synthase 5	Encodes an enzyme putatively involved in trehalose biosynthesis. The protein has a trehalose synthase (TPS)-like domain that may or may not be active as well as a trehalose phosphatase (TPP)-like domain. Phosphorylated TPS5 extracted from Arabidopsis cells binds directly to 14-3-3 isoforms.	trehalose phosphatase/synthase 5 (TPS5); FUNCTIONS IN: transferase activity, transferring glycosyl groups, trehalose-phosphatase activity; INVOLVED IN: trehalose biosynthetic process, metabolic process; EXPRESSED IN: 24 plant structures; EXPRESSED DURING: 13 growth stages; CONTAINS InterPro DOMAIN/s: HAD-superfamily hydrolase, subfamily IIB (InterPro:IPR006379), Glycosyl transferase, family 20 (I…
	Solyc05g007990	0.574197	0.00408526	Uridine kinase (AHRD V1 *-** C3SA58_BRADI)%3B contains Interpro domain(s) IPR006083 Phosphoribulokinase/uridine kinase	AT2G01460.1	P-loop containing nucleoside triphosphate hydrolases superfamily protein	0	P-loop containing nucleoside triphosphate hydrolases superfamily protein; FUNCTIONS IN: nucleoside-triphosphatase activity, kinase activity, nucleotide binding, phosphotransferase activity, alcohol group as acceptor, ATP binding; INVOLVED IN: biosynthetic process, metabolic process; LOCATED IN: cellular_component unknown; EXPRESSED IN: 6 plant structures; EXPRESSED DURING: 4 anthesis; CONTAINS In…
	Solyc02g094640	0.574401	0.0226084	Acetyl-coenzyme A synthetase (AHRD V1 ***- Q2RNC6_RHORT)%3B contains Interpro domain(s) IPR011904 Acetate--CoA ligase	AT5G36880.2	acetyl-CoA synthetase	Encodes a plastidic acetyl-coA synthetase. This enzyme plays a role in converting acetate to acetyl-coA in the plastids. It does not appear to be a major contributor to fatty acid biosynthesis based on mutant phenotypes. The enzyme seems to act as a monomer and may play an important role in preventing the toxic accumulation of fermentation products including acetaldehyde, acetate, and ethanol. It…	acetyl-CoA synthetase (ACS); FUNCTIONS IN: acetate-CoA ligase activity; INVOLVED IN: metabolic process, acetate metabolic process; LOCATED IN: cytosol, chloroplast; EXPRESSED IN: 26 plant structures; EXPRESSED DURING: 15 growth stages; CONTAINS InterPro DOMAIN/s: Acetate--CoA ligase (InterPro:IPR011904), AMP-binding, conserved site (InterPro:IPR020845), AMP-dependent synthetase/ligase (InterPro:I…
	Solyc02g020940	0.580053	0.00196292	Glyceraldehyde-3-phosphate dehydrogenase (AHRD V1 **** D7UNZ5_BRARC)%3B contains Interpro domain(s) IPR000173 Glyceraldehyde 3-phosphate dehydrogenase	AT1G12900.1	glyceraldehyde 3-phosphate dehydrogenase A subunit 2	0	glyceraldehyde 3-phosphate dehydrogenase A subunit 2 (GAPA-2); FUNCTIONS IN: NAD or NADH binding, glyceraldehyde-3-phosphate dehydrogenase activity; INVOLVED IN: oxidation reduction, glycolysis, glucose metabolic process; LOCATED IN: apoplast, chloroplast stroma, chloroplast, membrane, chloroplast envelope; EXPRESSED IN: 24 plant structures; EXPRESSED DURING: 14 growth stages; CONTAINS InterPro D…
	Solyc10g018300	0.586558	0.00129463	Transketolase 1 (AHRD V1 **** O78327_CAPAN)%3B contains Interpro domain(s) IPR005478 Bacterial transketolase	AT3G60750.1	Transketolase	0	Transketolase; FUNCTIONS IN: catalytic activity, transketolase activity; INVOLVED IN: response to cadmium ion, response to salt stress; LOCATED IN: chloroplast stroma, chloroplast, chloroplast envelope; EXPRESSED IN: 27 plant structures; EXPRESSED DURING: 17 growth stages; CONTAINS InterPro DOMAIN/s: Transketolase, bacterial-like (InterPro:IPR005478), Transketolase, N-terminal (InterPro:IPR005474…
	Solyc03g111610	0.586917	0.0152913	HAD-superfamily hydrolase subfamily IA variant 3 containing protein expressed (AHRD V1 **** Q10I42_ORYSJ)%3B contains Interpro domain(s) IPR005834 Haloacid dehalogenase-like hydrolase	AT3G48420.1	Haloacid dehalogenase-like hydrolase (HAD) superfamily protein	0	Haloacid dehalogenase-like hydrolase (HAD) superfamily protein; FUNCTIONS IN: hydrolase activity, catalytic activity; INVOLVED IN: metabolic process; LOCATED IN: chloroplast, chloroplast stroma, chloroplast envelope; EXPRESSED IN: 22 plant structures; EXPRESSED DURING: 14 growth stages; CONTAINS InterPro DOMAIN/s: Haloacid dehalogenase-like hydrolase (InterPro:IPR005834), HAD-superfamily hydrolas…
	Solyc05g052100	0.595577	0.0481186	Glutamate dehydrogenase (AHRD V1 **** Q94IA5_BRANA)%3B contains Interpro domain(s) IPR014362 Glutamate dehydrogenase	AT5G07440.1	glutamate dehydrogenase 2	Encodes the beta-subunit of the glutamate dehydrogenase. The enzyme is almost exclusively found in the mitochondria of stem and leaf companion cells.	glutamate dehydrogenase 2 (GDH2); FUNCTIONS IN: in 7 functions; INVOLVED IN: response to cadmium ion, response to salt stress; LOCATED IN: mitochondrion, plasma membrane; EXPRESSED IN: 27 plant structures; EXPRESSED DURING: 16 growth stages; CONTAINS InterPro DOMAIN/s: Glutamate/phenylalanine/leucine/valine dehydrogenase (InterPro:IPR006095), Glutamate/phenylalanine/leucine/valine dehydrogenase, …
	Solyc01g091170	0.597206	0.00649044	Agmatinase (AHRD V1 ***- Q1IPT1_ACIBL)%3B contains Interpro domain(s) IPR016160 Aldehyde dehydrogenase%2C conserved site IPR006035 Ureohydrolase	AT4G08900.1	arginase	Encodes an arginase, likely to be involved in polyamine biosynthesis in pollen.	arginase; FUNCTIONS IN: arginase activity, cobalt ion binding, agmatinase activity; INVOLVED IN: defense response to bacterium, arginine catabolic process, polyamine metabolic process; LOCATED IN: chloroplast; EXPRESSED IN: 8 plant structures; CONTAINS InterPro DOMAIN/s: Ureohydrolase (InterPro:IPR006035), Ureohydrolase, manganese-binding site (InterPro:IPR020855); BEST Arabidopsis thaliana prote…
	Solyc01g066310	0.601941	0.00289637	Acyl-CoA dehydrogenase (AHRD V1 *-** A6F634_9ALTE)%3B contains Interpro domain(s) IPR009100 Acyl-CoA dehydrogenase/oxidase%2C middle and N-terminal	AT3G06810.1	acyl-CoA dehydrogenase-related	Encodes a protein with similarity to acyl-CoA dehydrogenases. Mutations in IBR3 render plants resistant to indole-3-butryic acid, a putative storage form of the biologically active auxin IAA (indole-3-acetic acid). IBR3 is hypothesized to carry out the second step in a &#946;-oxidation-like process of IBA metabolism in Arabidopsis. Though its subcellular location has not been determined, IBR3 has…	IBA-RESPONSE 3 (IBR3); FUNCTIONS IN: acyl-CoA dehydrogenase activity, oxidoreductase activity; INVOLVED IN: root hair elongation; EXPRESSED IN: 25 plant structures; EXPRESSED DURING: 15 growth stages; CONTAINS InterPro DOMAIN/s: Acyl-CoA oxidase/dehydrogenase,
	Solyc09g061840	0.603088	0.00397991	3-ketoacyl CoA thiolase 1 (AHRD V1 **** C8YNG6_PETHY)%3B contains Interpro domain(s) IPR002155 Thiolase	AT2G33150.1	peroxisomal 3-ketoacyl-CoA thiolase 3	Encodes an organellar (peroxisome, glyoxysome) 3-ketoacyl-CoA thiolase, involved in fatty acid b-oxidation during germination and subsequent seedling growth. Mutants have defects in glyoxysomal fatty acid beta-oxidation. EC2.3.1.16 thiolase.	peroxisomal 3-ketoacyl-CoA thiolase 3 (PKT3); FUNCTIONS IN: acetyl-CoA C-acyltransferase activity; INVOLVED IN: fatty acid beta-oxidation, jasmonic acid biosynthetic process, response to wounding, fatty acid oxidation, glyoxysome organization; LOCATED IN: in 6 components; EXPRESSED IN: 26 plant structures; EXPRESSED DURING: 15 growth stages; CONTAINS InterPro DOMAIN/s: Thiolase (InterPro:IPR00215…
	Solyc01g081300	0.60407	0.0251995	Phosphoribosylaminoimidazole-succinocarboxamide synthase (AHRD V1 **** Q6T7F0_TOBAC)%3B contains Interpro domain(s) IPR001636 SAICAR synthetase	AT3G21110.1	purin 7	5'-phosphoribosyl-4-(N-succinocarboxamide)-5-aminoimidazole synthetase (PUR7, syn. SAICAR synthetase), catalyzes aspartate addition at the alpha-amino group to the growing purine backbone.	purin 7 (PUR7); FUNCTIONS IN: phosphoribosylaminoimidazolesuccinocarboxamide synthase activity; INVOLVED IN: response to auxin stimulus, purine nucleotide biosynthetic process; LOCATED IN: chloroplast; EXPRESSED IN: 24 plant structures; EXPRESSED DURING: 13 growth stages; CONTAINS InterPro DOMAIN/s: SAICAR synthetase, conserved site (InterPro:IPR018236), ATP-grasp fold, subdomain 2 (InterPro:IPR0…
	Solyc09g007130	0.606634	0.0296353	3-methyl-2-oxobutanoate hydroxymethyltransferase (AHRD V1 **** B6TL59_MAIZE)%3B contains Interpro domain(s) IPR003700 Ketopantoate hydroxymethyltransferase	AT2G46110.1	ketopantoate hydroxymethyltransferase 1	Encodes a ketopentoate hydroxymethyltransferase that appears to localize to the mitochondria. This protein is expected to play a role in pantothenate (vitamin B5) biosynthesis.	ketopantoate hydroxymethyltransferase 1 (KPHMT1); CONTAINS InterPro DOMAIN/s: Pyruvate/Phosphoenolpyruvate kinase, catalytic core (InterPro:IPR015813), Ketopantoate hydroxymethyltransferase (InterPro:IPR003700); BEST Arabidopsis thaliana protein match is: Phosphoenolpyruvate carboxylase family protein (TAIR:AT3G61530.2); Has 7565 Blast hits to 7565 proteins in 2036 species: Archae - 128; Bacteria…
	Solyc11g007990	0.612596	0.0117813	Malate dehydrogenase (AHRD V1 **** Q5NE17_SOLLC)%3B contains Interpro domain(s) IPR011273 Malate dehydrogenase%2C NADP-dependent%2C plants	AT5G58330.1	lactate/malate dehydrogenase family protein	0	lactate/malate dehydrogenase family protein; FUNCTIONS IN: oxidoreductase activity, binding, malate dehydrogenase activity, catalytic activity, malate dehydrogenase (NADP+) activity; INVOLVED IN: oxidation reduction, malate metabolic process, carbohydrate metabolic process, metabolic process; LOCATED IN: in 6 components; EXPRESSED IN: 23 plant structures; EXPRESSED DURING: 14 growth stages; CONTA…
	Solyc10g085630	0.614807	0.0231139	Fatty acid oxidation complex subunit alpha (AHRD V1 *-*- FADB_PHOLL)%3B contains Interpro domain(s) IPR001753 Crotonase%2C core	AT4G31810.1	ATP-dependent caseinolytic (Clp) protease/crotonase family protein	0	ATP-dependent caseinolytic (Clp) protease/crotonase family protein; FUNCTIONS IN: 3-hydroxyisobutyryl-CoA hydrolase activity, catalytic activity; INVOLVED IN: fatty acid beta-oxidation, metabolic process; LOCATED IN: mitochondrion; EXPRESSED IN: 22 plant structures; EXPRESSED DURING: 12 growth stages; CONTAINS InterPro DOMAIN/s: Crotonase, core (InterPro:IPR001753); BEST Arabidopsis thaliana prot…
	Solyc06g051080	0.615998	0.0352199	UDP-sugar pyrophosphorylase (AHRD V1 *--- USP_ORYSI)	AT3G56040.1	UDP-glucose pyrophosphorylase 3	0	UDP-glucose pyrophosphorylase 3 (UGP3); FUNCTIONS IN: nucleotidyltransferase activity; INVOLVED IN: metabolic process; LOCATED IN: chloroplast; EXPRESSED IN: 22 plant structures; EXPRESSED DURING: 13 growth stages; CONTAINS InterPro DOMAIN/s: UTP--glucose-1-phosphate uridylyltransferase (InterPro:IPR002618); Has 215 Blast hits to 211 proteins in 91 species: Archae - 0; Bacteria - 18; Metazoa - 12…
	Solyc01g056850	0.618662	0.00526811	CTP synthase (AHRD V1 ***- B6U7R1_MAIZE)%3B contains Interpro domain(s) IPR004468 CTP synthase	AT1G30820.1	CTP synthase family protein	0	CTP synthase family protein; FUNCTIONS IN: CTP synthase activity, catalytic activity; INVOLVED IN: pyrimidine ribonucleotide metabolic process, pyrimidine nucleotide biosynthetic process; EXPRESSED IN: 21 plant structures; EXPRESSED DURING: 13 growth stages; CONTAINS InterPro DOMAIN/s: Glutamine amidotransferase class-I, C-terminal (InterPro:IPR000991), CTP synthase (InterPro:IPR004468), CTP synt…
	Solyc01g080700	0.628838	0.00976458	Inosine-uridine preferring nucleoside hydrolase family protein (AHRD V1 **** D7LYI5_ARALY)%3B contains Interpro domain(s) IPR001910 Inosine/uridine-preferring nucleoside hydrolase	AT5G18860.1	inosine-uridine preferring nucleoside hydrolase family protein	0	inosine-uridine preferring nucleoside hydrolase family protein; FUNCTIONS IN: hydrolase activity; INVOLVED IN: biological_process unknown; LOCATED IN: cell wall; CONTAINS InterPro DOMAIN/s: Inosine/uridine-preferring nucleoside hydrolase (InterPro:IPR001910); BEST Arabidopsis thaliana protein match is: Inosine-uridine preferring nucleoside hydrolase family protein (TAIR:AT5G18890.1); Has 1807 Bla…
	Solyc07g065470	0.640493	0.0367572	Cysteine synthase (AHRD V1 **** A5B2H2_VITVI)%3B contains Interpro domain(s) IPR001926 Pyridoxal phosphate-dependent enzyme%2C beta subunit	AT1G55880.1	Pyridoxal-5'-phosphate-dependent enzyme family protein	0	Pyridoxal-5'-phosphate-dependent enzyme family protein; FUNCTIONS IN: lyase activity, pyridoxal phosphate binding, catalytic activity; INVOLVED IN: cysteine biosynthetic process from serine, metabolic process, cellular amino acid metabolic process; EXPRESSED IN: 10 plant structures; EXPRESSED DURING: 6 growth stages; CONTAINS InterPro DOMAIN/s: Cysteine synthase/cystathionine beta-synthase P-phos…
	Solyc06g073320	0.643245	0.000877386	GDP-L-galactose phosphorylase 1	AT4G26850.1	mannose-1-phosphate guanylyltransferase (GDP)s;GDP-galactose:mannose-1-phosphate guanylyltransferases;GDP-galactose:glucose-1-phosphate guanylyltransferases;GDP-galactose:myoinositol-1-phosphate guanylyltransferases;glucose-1-phosphate guanylyltransferase	Encodes a novel protein involved in ascorbate biosynthesis, which was shown to catalyze the transfer of GMP from GDP-galactose to a variety of hexose-1-phosphate acceptors. Recessive mutation has a reduced amount of vitamin C, lower level of non-photochemical quenching, and reduced rate of conversion of violaxanthin to zeaxanthin in high light.	vitamin c defective 2 (VTC2); FUNCTIONS IN: in 8 functions; INVOLVED IN: response to jasmonic acid stimulus, L-ascorbic acid biosynthetic process, defense response to bacterium, response to heat, defense response by callose deposition in cell wall; LOCATED IN: cellular_component unknown; EXPRESSED IN: 23 plant structures; EXPRESSED DURING: 15 growth stages; BEST Arabidopsis thaliana protein
	Solyc01g005210	0.645318	0.0423809	Alpha alpha-trehalose-phosphate synthase (UDP-forming) (AHRD V1 **** A3CXN9_METMJ)%3B contains Interpro domain(s) IPR001830 Glycosyl transferase%2C family 20	AT1G68020.2	UDP-Glycosyltransferase / trehalose-phosphatase family protein	Encodes an enzyme putatively involved in trehalose biosynthesis. The protein has a trehalose synthase (TPS)-like domain and a trehalose phosphatase (TPP)-like domain. It can complement a yeast mutant lacking both of these activities suggesting that this is a bifunctional enzyme.	ATTPS6; CONTAINS InterPro DOMAIN/s: HAD-superfamily hydrolase, subfamily IIB (InterPro:IPR006379), Glycosyl transferase, family 20 (InterPro:IPR001830), Trehalose-phosphatase (InterPro:IPR003337); BEST Arabidopsis thaliana protein match is: trehalose phosphatase/synthase 5 (TAIR:AT4G17770.1); Has 35333 Blast hits to 34131 proteins in 2444 species: Archae - 798; Bacteria - 22429; Metazoa - 974; Fu…
	Solyc03g116880	0.650812	0.0108087	DNA-3-methyladenine glycosylase I (AHRD V1 ***- B6U9I4_MAIZE)%3B contains Interpro domain(s) IPR005019 Methyladenine glycosylase	AT5G57970.1	DNA glycosylase superfamily protein	0	DNA glycosylase superfamily protein; FUNCTIONS IN: DNA-3-methyladenine glycosylase I activity, catalytic activity; INVOLVED IN: DNA repair, base-excision repair; EXPRESSED IN: 10 plant structures; EXPRESSED DURING: 6 growth stages; CONTAINS InterPro DOMAIN/s: DNA glycosylase (InterPro:IPR011257), Methyladenine glycosylase (InterPro:IPR005019); BEST Arabidopsis thaliana protein match is: DNA glyco…
	Solyc07g006190	0.650983	0.0255663	5%26apos-nucleotidase (AHRD V1 **** D3B8C8_POLPA)%3B contains Interpro domain(s) IPR016695 Purine 5'-nucleotidase	AT2G23890.1	HAD-superfamily hydrolase, subfamily IG, 5'-nucleotidase	0	HAD-superfamily hydrolase, subfamily IG, 5'-nucleotidase; FUNCTIONS IN: 5'-nucleotidase activity; INVOLVED IN: biological_process unknown; LOCATED IN: mitochondrion; EXPRESSED IN: 23 plant structures; EXPRESSED DURING: 13 growth stages; CONTAINS InterPro DOMAIN/s: HAD-superfamily hydrolase, subfamily IG, 5&apos;-nucleotidase (InterPro:IPR008380), Purine 5&apos;-nucleotidase (InterPro:IPR016695); …
	Solyc12g100330	0.653631	0.020142	Cytosine-specific methyltransferase (AHRD V1 **** B9GLJ3_POPTR)%3B contains Interpro domain(s) IPR001525 C-5 cytosine-specific DNA methylase	AT1G69770.1	chromomethylase 3	Encodes a chromomethylase involved in methylating cytosine residues at non-CG sites. Involved in preferentially methylating transposon-related sequences, reducing their mobility. CMT3 interacts with an Arabidopsis homologue of HP1 (heterochromatin protein 1), which in turn interacts with methylated histones. Involved in gene silencing.	chromomethylase 3 (CMT3); FUNCTIONS IN: DNA (cytosine-5-)-methyltransferase activity; INVOLVED IN: in 6 processes; LOCATED IN: chromatin, nucleus; EXPRESSED IN: 21 plant structures; EXPRESSED DURING: 13 growth stages; CONTAINS InterPro DOMAIN/s: DNA methylase, C-5 cytosine-specific (InterPro:IPR001525), Chromo domain-like (InterPro:IPR016197), Bromo adjacent homology (BAH) domain (InterPro:IPR001…
	Solyc12g045030	0.65438	0.0480775	Short-chain dehydrogenase/reductase family protein (AHRD V1 **-- D7LV30_ARALY)%3B contains Interpro domain(s) IPR002347 Glucose/ribitol dehydrogenase	AT3G55310.1	NAD(P)-binding Rossmann-fold superfamily protein	0	NAD(P)-binding Rossmann-fold superfamily protein; FUNCTIONS IN: oxidoreductase activity, binding, catalytic activity; INVOLVED IN: oxidation reduction, fatty acid elongation, unsaturated fatty acid, metabolic process, fatty acid elongation, saturated fatty acid; LOCATED IN: membrane; EXPRESSED IN: leaf; CONTAINS InterPro DOMAIN/s: Short-chain dehydrogenase/reductase, conserved site (InterPro:IPR0…
	Solyc07g052480	0.657669	0.00559825	Isocitrate lyase (AHRD V1 **** Q9FQD2_IPOBA)%3B contains Interpro domain(s) IPR006254 Isocitrate lyase	AT3G21720.1	isocitrate lyase	Encodes a glyoxylate cycle enzyme isocitrate lyase (ICL).	isocitrate lyase (ICL); FUNCTIONS IN: isocitrate lyase activity, catalytic activity; INVOLVED IN: carboxylic acid metabolic process, metabolic process; LOCATED IN: cellular_component unknown; EXPRESSED IN: leaf whorl, seed, leaf; CONTAINS InterPro DOMAIN/s: Isocitrate lyase/phosphorylmutase, conserved site (InterPro:IPR018523), Pyruvate/Phosphoenolpyruvate kinase, catalytic core (InterPro:IPR0158…
	Solyc01g103440	0.659701	0.0459927	Phosphoribosylamine--glycine ligase (AHRD V1 ***- D7KJV0_ARALY)%3B contains Interpro domain(s) IPR000115 Phosphoribosylglycinamide synthetase	AT1G09830.1	Glycinamide ribonucleotide (GAR) synthetase	glycinamide ribonucleotide synthetase (GAR synthetase) that catalyzes the conversion of phosphoribosyl amine to phosphoribosyl glycineamide	Glycinamide ribonucleotide (GAR) synthetase; FUNCTIONS IN: phosphoribosylamine-glycine ligase activity; INVOLVED IN: purine base biosynthetic process, purine nucleotide biosynthetic process; LOCATED IN: chloroplast; EXPRESSED IN: 23 plant structures; EXPRESSED DURING: 13 growth stages; CONTAINS InterPro DOMAIN/s: Phosphoribosylglycinamide synthetase, conserved site (InterPro:IPR020559), Phosphori…
	Solyc04g071340	0.660794	0.00538712	Fructose-1 6-bisphosphatase class 1 (AHRD V1 **** D3PE46_DEFDS)%3B contains Interpro domain(s) IPR000146 Fructose-1%2C6-bisphosphatase	AT1G43670.1	Inositol monophosphatase family protein	0	Inositol monophosphatase family protein; FUNCTIONS IN: fructose 1,6-bisphosphate 1-phosphatase activity, phosphoric ester hydrolase activity; INVOLVED IN: carbohydrate metabolic process, fructose metabolic process; LOCATED IN: cellular_component unknown; EXPRESSED IN: 25 plant structures; EXPRESSED DURING: 16 growth stages; CONTAINS InterPro DOMAIN/s: Fructose-1,6-bisphosphatase, active site (Int…
	Solyc08g065220	0.660875	0.00810192	Glycine dehydrogenase P protein (AHRD V1 **** Q6V9T1_ORYSJ)%3B contains Interpro domain(s) IPR003437 Glycine cleavage system P-protein	AT4G33010.1	glycine decarboxylase P-protein 1	0	glycine decarboxylase P-protein 1 (GLDP1); FUNCTIONS IN: glycine dehydrogenase (decarboxylating) activity, protein binding; INVOLVED IN: glycine catabolic process, response to cadmium ion, glycine decarboxylation via glycine cleavage system; LOCATED IN: mitochondrion, apoplast, glycine cleavage complex, chloroplast, chloroplast envelope; EXPRESSED IN: 31 plant structures; EXPRESSED DURING: 16 gro…
	Solyc02g080570	0.661484	0.0374148	Glycogen synthase (AHRD V1 *-** D4ZXV2_SPIPL)%3B contains Interpro domain(s) IPR011835 Glycogen/starch synthases%2C ADP-glucose type	AT1G11720.2	starch synthase 3	Encodes a starch synthase that in addition to its role in starch biosynthesis also has a negative regulatory function in the biosynthesis of transient starch. The protein apparently contains a starch-binding domain (SBD).	starch synthase 3 (SS3); CONTAINS InterPro DOMAIN/s: Glycogen/starch synthases, ADP-glucose type (InterPro:IPR011835), Starch synthase, catalytic domain (InterPro:IPR013534), Glycosyl transferase, group 1 (InterPro:IPR001296), Carbohydrate binding domain, family 25 (InterPro:IPR005085); BEST Arabidopsis thaliana protein match is: starch synthase 4 (TAIR:AT4G18240.1).
Cuticle	Solyc03g116730	0.331002	0.00259254	Stearoyl-CoA 9-desaturase (AHRD V1 **** D7E3I2_NOSA0)%3B contains Interpro domain(s) IPR015876 Fatty acid desaturase%2C type 1%2C core	AT3G15850.1	fatty acid desaturase 5	Chloroplastic enzyme responsible for the synthesis of 16:1 fatty acids from galactolipids and sulpholipids. Uses ferredoxin as electron donor.	fatty acid desaturase 5 (FAD5); CONTAINS InterPro DOMAIN/s: Fatty acid desaturase, type 1, core (InterPro:IPR015876), Fatty acid desaturase, type 1 (InterPro:IPR005804); BEST Arabidopsis thaliana protein match is: Fatty acid desaturase family protein (TAIR:AT3G15870.1); Has 3424 Blast hits to 3424 proteins in 822 species: Archae - 0; Bacteria - 1534; Metazoa - 801; Fungi - 236; Plants - 106; Viru…
	Solyc08g006640	0.457725	0.00463387	Processive diacylglycerol glucosyltransferase (AHRD V1 **-* C5NXP9_9BACL)%3B contains Interpro domain(s) IPR009695 Monogalactosyldiacylglycerol synthase	AT4G31780.2	monogalactosyl diacylglycerol synthase 1	Encodes an A-type monogalactosyldiacylglycerol (MGDG) synthase. It represents the isoform responsible for the bulk of MGDG synthesis in Arabidopsis.	monogalactosyl diacylglycerol synthase 1 (MGD1); FUNCTIONS IN: UDP-glycosyltransferase activity, 1,2-diacylglycerol 3-beta-galactosyltransferase activity, transferase activity, transferring glycosyl groups, UDP-galactosyltransferase activity; INVOLVED IN: thylakoid membrane organization, glycolipid biosynthetic process, galactolipid biosynthetic process, embryo development; LOCATED IN: chloroplas…
	Solyc07g056320	0.536117	0.0242783	ER glycerol-phosphate acyltransferase (AHRD V1 **** B9T753_RICCO)%3B contains Interpro domain(s) IPR002123 Phospholipid/glycerol acyltransferase	AT1G06520.1	glycerol-3-phosphate acyltransferase 1	Encodes a membrane associated mitochondrial localized protein with glycerol-3-phosphate acyltransferase activity.Expressed in flower buds and siliques. Homozygous mutant plants are male sterile and have abnormal glycerolipid levels.	glycerol-3-phosphate acyltransferase 1 (GPAT1); CONTAINS InterPro DOMAIN/s: Phospholipid/glycerol acyltransferase (InterPro:IPR002123); BEST Arabidopsis thaliana protein match is: glycerol-3-phosphate acyltransferase 2 (TAIR:AT1G02390.1); Has 381 Blast hits to 368 proteins in 28 species: Archae - 0; Bacteria - 6; Metazoa - 8; Fungi - 0; Plants - 362; Viruses - 0; Other Eukaryotes - 5 (source: NCB…
	Solyc07g041210	0.601402	0.000796632	Phospholipid diacylglycerol acyltransferase (AHRD V1 **** A6R763_AJECN)%3B contains Interpro domain(s) IPR003386 Lecithin:cholesterol acyltransferase	AT5G13640.1	phospholipid:diacylglycerol acyltransferase	arabidopsis phospholipid:diacylglycerol acyltransferase (PDAT)	phospholipid:diacylglycerol acyltransferase (PDAT); FUNCTIONS IN: phosphatidylcholine-sterol O-acyltransferase activity, phospholipid:diacylglycerol acyltransferase activity; INVOLVED IN: lipid metabolic process; LOCATED IN: endoplasmic reticulum, vacuole; EXPRESSED IN: 25 plant structures; EXPRESSED DURING: 15 growth stages; CONTAINS InterPro DOMAIN/s: Lecithin:cholesterol acyltransferase (Inter…
	Solyc02g093150	0.627219	0.0418016	AP2-like ethylene-responsive transcription factor At1g16060 (AHRD V1 *-*- AP2L1_ARATH)%3B contains Interpro domain(s) IPR001471 Pathogenesis-related transcriptional factor and ERF%2C DNA-binding	AT4G36920.1	Integrase-type DNA-binding superfamily protein	Encodes a floral homeotic gene, a member of the AP2/EREBP (ethylene responsive element binding protein) class of transcription factors and is involved in the specification of floral organ identity, establishment of floral meristem identity, suppression of floral meristem indeterminancy, and development of the ovule and seed coat. AP2 also has a role in controlling seed mass. Dominant negative all…	APETALA 2 (AP2); CONTAINS InterPro DOMAIN/s: DNA-binding, integrase-type (InterPro:IPR016177), Pathogenesis-related transcriptional factor/ERF, DNA-binding (InterPro:IPR001471); BEST Arabidopsis thaliana protein match is: target of early activation tagged (EAT) 3 (TAIR:AT5G67180.1); Has 8542 Blast hits to 5152 proteins in 275 species: Archae - 0; Bacteria - 58; Metazoa - 3;
	Solyc08g066800	0.652663	0.0290342	Phospholipase D (AHRD V1 **** Q9FR61_SOLLC)%3B contains Interpro domain(s) IPR011402 Phospholipase D%2C plant	AT3G15730.1	phospholipase D alpha 1	Encodes phospholipase D alpha 1 (PLD alpha 1). Positive regulator of abscisic acid (ABA) mediated stomatal movements. PLD alpha 1 plays an important role in seed deterioration and aging in Arabidopsis.	phospholipase D alpha 1 (PLDALPHA1); FUNCTIONS IN: phospholipase D activity, phosphatidylinositol-4,5-bisphosphate binding; INVOLVED IN: response to cadmium ion, fatty acid metabolic process, seed germination, regulation of stomatal movement, positive regulation of abscisic acid mediated signaling pathway; LOCATED IN: in 6 components; EXPRESSED IN: 24 plant structures; EXPRESSED DURING: 15 growth…
Phenylpropanoids	Solyc10g005120	0.160204	1.44275e-07	Flavanone 3-hydroxylase (AHRD V1 **-- Q5XPX2_GINBI)%3B contains Interpro domain(s) IPR005123 Oxoglutarate and iron-dependent oxygenase	AT4G16330.2	2-oxoglutarate (2OG) and Fe(II)-dependent oxygenase superfamily protein	0	2-oxoglutarate (2OG) and Fe(II)-dependent oxygenase superfamily protein; FUNCTIONS IN: oxidoreductase activity, acting on paired donors, with incorporation or reduction of molecular oxygen, 2-oxoglutarate as one donor, and incorporation of one atom each of oxygen into both donors, oxidoreductase activity; INVOLVED IN: flavonoid biosynthetic process; EXPRESSED IN: 22 plant structures; EXPRESSED DU…
	Solyc12g088700	0.443571	0.00122055	UDP-glucosyltransferase family 1 protein (AHRD V1 ***- C6KI43_CITSI)%3B contains Interpro domain(s) IPR002213 UDP-glucuronosyl/UDP-glucosyltransferase	AT2G15480.1	UDP-glucosyl transferase 73B5	0	UDP-glucosyl transferase 73B5 (UGT73B5); FUNCTIONS IN: quercetin 3-O-glucosyltransferase activity, UDP-glycosyltransferase activity, UDP-glucosyltransferase activity, transferase activity, transferring glycosyl groups; INVOLVED IN: response to other organism; LOCATED IN: endomembrane system; EXPRESSED IN: 9 plant structures; EXPRESSED DURING: L mature pollen stage, M germinated pollen stage, LP.0…
	Solyc11g042460	0.51154	0.00346606	Non-lysosomal glucosylceramidase (AHRD V1 ***- B9SS77_RICCO)%3B contains Interpro domain(s) IPR014551 Beta-glucosidase%2C GBA2 type	AT5G49900.1	Beta-glucosidase, GBA2 type family protein	0	Beta-glucosidase, GBA2 type family protein; FUNCTIONS IN: catalytic activity, glucosylceramidase activity; INVOLVED IN: glucosylceramide catabolic process, sphingolipid metabolic process; LOCATED IN: integral to membrane, membrane; EXPRESSED IN: 24 plant structures; EXPRESSED DURING: 15 growth stages; CONTAINS InterPro DOMAIN/s: Glucosylceramidase (InterPro:IPR006775), Six-hairpin glycosidase-lik…
	Solyc07g043160	0.633867	0.0034925	UDP-glucosyltransferase (AHRD V1 **** A7M6U9_IPONI)%3B contains Interpro domain(s) IPR002213 UDP-glucuronosyl/UDP-glucosyltransferase	AT3G21790.1	UDP-Glycosyltransferase superfamily protein	0	UDP-Glycosyltransferase superfamily protein; FUNCTIONS IN: transferase activity, transferring hexosyl groups, UDP-glycosyltransferase activity; INVOLVED IN: metabolic process; LOCATED IN: cellular_component unknown; EXPRESSED IN: 20 plant structures; EXPRESSED DURING: 13 growth stages; CONTAINS InterPro DOMAIN/s: UDP-glucuronosyl/UDP-glucosyltransferase (InterPro:IPR002213); BEST Arabidopsis thal…
	Solyc04g083150	0.66531	0.00191969	cytochrome P450	AT5G07990.1	Cytochrome P450 superfamily protein	Required for flavonoid 3' hydroxylase activity.	TRANSPARENT TESTA 7 (TT7); CONTAINS InterPro DOMAIN/s: Cytochrome P450 (InterPro:IPR001128), Cytochrome P450, E-class, group I (InterPro:IPR002401), Cytochrome P450, conserved site (InterPro:IPR017972); BEST Arabidopsis thaliana protein match is: cytochrome P450, family 706, subfamily A, polypeptide 6 (TAIR:AT4G12320.1); Has 35179 Blast hits to 34934 proteins in 1774 species: Archae - 51; Bacteri…
Unclassified	Solyc11g011570	0.0916264	9.8895e-10	RING finger protein 44 (AHRD V1 *--- RNF44_DANRE)%3B contains Interpro domain(s) IPR011016 Zinc finger%2C RING-CH-type	AT3G46620.1	zinc finger (C3HC4-type RING finger) family protein	0	zinc finger (C3HC4-type RING finger) family protein; FUNCTIONS IN: zinc ion binding; INVOLVED IN: response to chitin; EXPRESSED IN: 24 plant structures; EXPRESSED DURING: 15 growth stages; CONTAINS InterPro DOMAIN/s: Zinc finger, RING-type (InterPro:IPR001841), Zinc finger, C3HC4 RING-type (InterPro:IPR018957), Protein of unknown function DUF1117 (InterPro:IPR010543); BEST Arabidopsis thaliana pr…
	Solyc07g061730	0.0989262	6.22595e-06	Gibberellin 2-oxidase (AHRD V1 **** A4GVL9_SOLLC)%3B contains Interpro domain(s) IPR005123 Oxoglutarate and iron-dependent oxygenase	AT1G30040.1	gibberellin 2-oxidase	Encodes a gibberellin 2-oxidase that acts on C-19 gibberellins. AtGA2OX2 expression is responsive to cytokinin and KNOX activities.	gibberellin 2-oxidase (GA2OX2); CONTAINS InterPro DOMAIN/s: Isopenicillin N synthase (InterPro:IPR002283), Oxoglutarate/iron-dependent oxygenase (InterPro:IPR005123); BEST Arabidopsis thaliana protein match is: gibberellin 2-oxidase 3 (TAIR:AT2G34555.1); Has 8540 Blast hits to 8490 proteins in 994 species: Archae - 0; Bacteria - 1137; Metazoa - 84; Fungi - 1033; Plants - 4909; Viruses - 0; Other …
	Solyc03g123750	0.197388	0.000294699	Lipase (AHRD V1 ***- Q5S8F1_RICCO)%3B contains Interpro domain(s) IPR002921 Lipase%2C class 3	AT3G14360.1	alpha/beta-Hydrolases superfamily protein	0	alpha/beta-Hydrolases superfamily protein; FUNCTIONS IN: triglyceride lipase activity; INVOLVED IN: lipid metabolic process; LOCATED IN: cellular_component unknown; EXPRESSED IN: 23 plant structures; EXPRESSED DURING: 12 growth stages; CONTAINS InterPro DOMAIN/s: Lipase, class 3 (InterPro:IPR002921); BEST Arabidopsis thaliana protein match is: alpha/beta-Hydrolases superfamily protein (TAIR:AT5G4…
	Solyc02g071800	0.22419	0.00277427	Receptor like kinase%2C RLK	AT1G53440.1	Leucine-rich repeat transmembrane protein kinase	0	Leucine-rich repeat transmembrane protein kinase; FUNCTIONS IN: kinase activity; INVOLVED IN: protein amino acid phosphorylation; LOCATED IN: plasma membrane; EXPRESSED IN: 22 plant structures; EXPRESSED DURING: 13 growth stages; CONTAINS InterPro DOMAIN/s: Serine/threonine-protein kinase domain (InterPro:IPR002290), Leucine-rich repeat (InterPro:IPR001611), Serine-threonine/tyrosine-protein kina…
	Solyc01g067530	0.227671	0.00122014	GTPase obg (AHRD V1 ***- D5XBC9_THEPJ)%3B contains Interpro domain(s) IPR014100 GTP-binding protein Obg/CgtA	AT5G18570.1	GTP1/OBG family protein	Encodes AtObgC, a plant ortholog of bacterial Obg. AtObgC is a chloroplast-targeting GTPase essential for early embryogenesis. Mutations in this locus result in embryo lethality. The protein is dually localized in the stroma and the inner envelope membrane and is involved in thylakoid membrane biogenesis.	EMBRYO DEFECTIVE 269 (EMB269); FUNCTIONS IN: GTPase activity; INVOLVED IN: response to light stimulus, thylakoid membrane organization, embryo development, embryo development ending in seed dormancy; LOCATED IN: chloroplast, chloroplast stroma, chloroplast inner membrane; EXPRESSED IN: 22 plant structures; EXPRESSED DURING: 13 growth stages; CONTAINS InterPro DOMAIN/s: GTP1/OBG subdomain (InterPr…
	Solyc02g086530	0.232319	0.000143909	Alpha-galactosidase (AHRD V1 **-- C0NUM4_AJECG)%3B contains Interpro domain(s) IPR008811 Raffinose synthase	AT5G40390.1	Raffinose synthase family protein	Encodes a protein which might be involved in the formation of verbascose. A T-DNA insertion mutant was shown to have a decreased amount of verbascose (as well as mannitol) whereas the levels of raffinose and stachyose remained unchanged.	seed imbibition 1-like (SIP1); FUNCTIONS IN: hydrolase activity, hydrolyzing O-glycosyl compounds, galactinol-sucrose galactosyltransferase activity; INVOLVED IN: mannitol biosynthetic process, raffinose family oligosaccharide biosynthetic process, response to water deprivation, sucrose biosynthetic process; LOCATED IN: chloroplast; EXPRESSED IN: 22 plant structures; EXPRESSED DURING: 13 growth s…
	Solyc02g032650	0.246107	0.00100267	Nbs-lrr%2C resistance protein	AT5G36930.2	Disease resistance protein (TIR-NBS-LRR class) family	0	Disease resistance protein (TIR-NBS-LRR class) family; FUNCTIONS IN: transmembrane receptor activity, ATP binding; INVOLVED IN: signal transduction, defense response, apoptosis, innate immune response; LOCATED IN: intrinsic to membrane; EXPRESSED IN: 19 plant structures; EXPRESSED DURING: 13 growth stages; CONTAINS InterPro DOMAIN/s: NB-ARC (InterPro:IPR002182), Toll-Interleukin receptor (InterPr…
	Solyc02g064800	0.257544	0.00276515	Histone-binding protein RBBP7 (AHRD V1 *--* RBBP7_BOVIN)%3B contains Interpro domain(s) IPR017986 WD40 repeat%2C region	AT4G34280.1	transducin family protein / WD-40 repeat family protein	0	transducin family protein / WD-40 repeat family protein; CONTAINS InterPro DOMAIN/s: U2A&apos;/phosphoprotein 32 family A, C-terminal (InterPro:IPR003603), WD40 repeat 2 (InterPro:IPR019782), WD40 repeat (InterPro:IPR001680), WD40 repeat-like-containing domain (InterPro:IPR011046), WD40-repeat-containing domain (InterPro:IPR017986), WD40/YVTN repeat-like-containing domain (InterPro:IPR015943), WD…
	Solyc11g070190	0.258631	0.0137456	Unknown Protein (AHRD V1)	AT3G28370.1	0	0	unknown protein; BEST Arabidopsis thaliana protein match is: unknown protein (TAIR:AT1G51430.1); Has 6174 Blast hits to 4953 proteins in 685 species: Archae - 195; Bacteria - 792; Metazoa - 2688; Fungi - 653; Plants - 470; Viruses - 15; Other Eukaryotes - 1361 (source: NCBI BLink).
	Solyc09g055970	0.265338	0.028395	Unknown Protein (AHRD V1)	-	-	-	-
	Solyc12g017430	0.267838	0.00200163	Clathrin assembly protein (AHRD V1 *--- B6TW95_MAIZE)	AT4G25940.1	ENTH/ANTH/VHS superfamily protein	0	ENTH/ANTH/VHS superfamily protein; FUNCTIONS IN: phospholipid binding, clathrin binding, binding, phosphatidylinositol binding; INVOLVED IN: clathrin coat assembly; LOCATED IN: clathrin coat; EXPRESSED IN: 14 plant structures; EXPRESSED DURING: 10 growth stages; CONTAINS InterPro DOMAIN/s: Epsin-like, N-terminal (InterPro:IPR013809), ANTH (InterPro:IPR011417), ENTH/VHS (InterPro:IPR008942), Clath…
	Solyc10g083710	0.269281	0.00814062	3-deoxy-D-manno-octulosonic acid transferase-like protein (AHRD V1 ***- Q8VZA5_ARATH)%3B contains Interpro domain(s) IPR007507 Three-deoxy-D-manno-octulosonic-acid transferase%2C N-terminal	AT5G03770.1	KDO transferase A	Encodes a putative KDO (3-deoxy-D-manno-octulosonate) transferase	KDO transferase A (KDTA); FUNCTIONS IN: transferase activity, transferring glycosyl groups; INVOLVED IN: biosynthetic process, carbohydrate metabolic process; LOCATED IN: mitochondrion; EXPRESSED IN: 8 plant structures; EXPRESSED DURING: 4 anthesis, petal differentiation and expansion stage, E expanded cotyledon stage; CONTAINS InterPro DOMAIN/s: Three-deoxy-D-manno-octulosonic-acid transferase, …
	Solyc10g076740	0.276235	0.00970969	Isoamyl acetate-hydrolyzing esterase (AHRD V1 **-- B6T5T9_MAIZE)%3B contains Interpro domain(s) IPR013831 Esterase%2C SGNH hydrolase-type%2C subgroup	AT3G11210.1	SGNH hydrolase-type esterase superfamily protein	0	SGNH hydrolase-type esterase superfamily protein; FUNCTIONS IN: hydrolase activity, hydrolase activity, acting on ester bonds, carboxylesterase activity; INVOLVED IN: lipid metabolic process; LOCATED IN: cellular_component unknown; EXPRESSED IN: 20 plant structures; EXPRESSED DURING: 12 growth stages; CONTAINS InterPro DOMAIN/s: Esterase, SGNH hydrolase-type, subgroup (InterPro:IPR013831), Lipase…
	Solyc04g077010	0.282156	0.00269143	Receptor like kinase%2C RLK	AT5G49660.1	Leucine-rich repeat transmembrane protein kinase family protein	0	Leucine-rich repeat transmembrane protein kinase family protein; FUNCTIONS IN: kinase activity; INVOLVED IN: protein amino acid phosphorylation; LOCATED IN: endomembrane system; EXPRESSED IN: 20 plant structures; EXPRESSED DURING: 10 growth stages; CONTAINS InterPro DOMAIN/s: Protein kinase, ATP binding site (InterPro:IPR017441), Protein kinase, catalytic domain (InterPro:IPR000719), Leucine-rich…
	Solyc11g043060	0.292008	0.00017555	Lrr%2C resistance protein fragment	AT3G14470.1	NB-ARC domain-containing disease resistance protein	0	NB-ARC domain-containing disease resistance protein; FUNCTIONS IN: protein binding; INVOLVED IN: apoptosis, defense response; LOCATED IN: endomembrane system; EXPRESSED IN: 23 plant structures; EXPRESSED DURING: 14 growth stages; CONTAINS InterPro DOMAIN/s: Leucine-rich repeat-containing protein (InterPro:IPR015766), NB-ARC (InterPro:IPR002182), Leucine-rich repeat (InterPro:IPR001611), Disease r…
	Solyc09g007210	0.298098	0.0489115	DNA topoisomerase (ATP-hydrolyzing) (AHRD V1 **** D6GWL5_9EURY)%3B contains Interpro domain(s) IPR004085 DNA topoisomerase VI%2C subunit A	AT5G02820.1	Spo11/DNA topoisomerase VI, subunit A protein	Involved in the patterning and shape of leaf trichomes. Encodes the DNA topoisomerase VI SPO11-3, involved in endoreduplication	ROOT HAIRLESS 2 (RHL2); CONTAINS InterPro DOMAIN/s: Spo11/DNA topoisomerase VI, subunit A, N-terminal (InterPro:IPR013049), DNA topoisomerase VI, subunit A (InterPro:IPR004085), Spo11/DNA topoisomerase VI, subunit A (InterPro:IPR002815); BEST Arabidopsis thaliana protein match is: Spo11/DNA topoisomerase VI, subunit A protein (TAIR:AT3G13170.1); Has 936 Blast hits to 932 proteins in 314 species: …
	Solyc02g088400	0.301924	0.0385056	Unknown Protein (AHRD V1)	-	-	-	-
	Solyc01g102610	0.30867	0.034896	Ferric reductase oxidase (AHRD V1 **-* D6RVS5_HORVU)%3B contains Interpro domain(s) IPR013130 Ferric reductase-like transmembrane component%2C N-terminal	AT5G49730.1	ferric reduction oxidase 6	Encodes a plasma membrane-located ferric chelate reductase. Its mRNA is expressed in green aerial tissues (shoot, flower and cotyledon) in a light- and cell differentiation-specific manner.	ferric reduction oxidase 6 (FRO6); CONTAINS InterPro DOMAIN/s: Ferredoxin reductase-type FAD-binding domain (InterPro:IPR017927), Ferric reductase, NAD binding (InterPro:IPR013121), Cytochrome b245, heavy chain (InterPro:IPR000778), FAD-binding 8 (InterPro:IPR013112), Riboflavin synthase-like beta-barrel (InterPro:IPR017938), Ferric reductase-like transmembrane component, N-terminal (InterPro:IPR…
	Solyc06g082060	0.310356	0.0180364	Unknown Protein (AHRD V1)	-	-	-	-
	Solyc01g094640	0.310539	0.00308851	( related) (AHRD V1 ***- Q2HTJ8_MEDTR)	AT4G00440.2	Protein of unknown function (DUF3741)	0	FUNCTIONS IN: molecular_function unknown; INVOLVED IN: biological_process unknown; LOCATED IN: mitochondrion; EXPRESSED IN: 22 plant structures; EXPRESSED DURING: 13 growth stages; CONTAINS InterPro DOMAIN/s: Protein of unknown function DUF3741 (InterPro:IPR022212); BEST Arabidopsis thaliana protein match is: Phosphatidylinositol N-acetyglucosaminlytransferase subunit P-related (TAIR:AT2G45900.1)…
	Solyc12g015850	0.317257	1.67057e-05	Solute carrier family 35 member E3 (AHRD V1 **-- S35E3_DANRE)%3B contains Interpro domain(s) IPR004853 Protein of unknown function DUF250	AT5G55950.1	Nucleotide/sugar transporter family protein	0	Nucleotide/sugar transporter family protein; INVOLVED IN: N-terminal protein myristoylation, transmembrane transport; LOCATED IN: membrane; EXPRESSED IN: inflorescence meristem, petal, leaf whorl, flower; EXPRESSED DURING: 4 anthesis, petal differentiation and expansion stage; CONTAINS InterPro DOMAIN/s: UAA transporter (InterPro:IPR013657), Protein of unknown function DUF250 (InterPro:IPR004853)…
	Solyc06g071980	0.318699	0.000619261	Cell division protease ftsH (AHRD V1 *--- FTSH_BUCAP)%3B contains Interpro domain(s) IPR003959 ATPase%2C AAA-type%2C core	AT4G02480.1	AAA-type ATPase family protein	0	AAA-type ATPase family protein; FUNCTIONS IN: nucleoside-triphosphatase activity, ATPase activity, nucleotide binding, ATP binding; LOCATED IN: chloroplast; EXPRESSED IN: 24 plant structures; EXPRESSED DURING: 14 growth stages; CONTAINS InterPro DOMAIN/s: ATPase, AAA+ type, core (InterPro:IPR003593), ATPase, AAA-type, core (InterPro:IPR003959), SMAD/FHA domain (InterPro:IPR008984), ATPase, AAA-ty…
	Solyc04g051490	0.319716	0.00212935	Essential meiotic endonuclease 1B (AHRD V1 *-*- C5H8J1_ARATH)%3B contains Interpro domain(s) IPR006166 DNA repair nuclease%2C XPF-type/Helicase	AT2G22140.1	essential meiotic endonuclease 1B	Forms a complex with MUS81 that functions as endonuclease in DNA recombination and repair processes.	essential meiotic endonuclease 1B (EME1B); CONTAINS InterPro DOMAIN/s: ERCC4 domain (InterPro:IPR006166); BEST Arabidopsis thaliana protein match is: essential meiotic endonuclease 1A (TAIR:AT2G21800.1); Has 542 Blast hits to 486 proteins in 142 species: Archae - 0; Bacteria - 42; Metazoa - 170; Fungi - 104; Plants - 48; Viruses - 0; Other Eukaryotes - 178 (source: NCBI BLink).
	Solyc03g097580	0.320034	3.74068e-05	MtN3-like protein (AHRD V1 **-- Q9LUE3_ARATH)%3B contains Interpro domain(s) IPR018179 RAG1-activating protein 1 homologue	AT5G50790.1	Nodulin MtN3 family protein	0	Nodulin MtN3 family protein; FUNCTIONS IN: molecular_function unknown; INVOLVED IN: biological_process unknown; LOCATED IN: endomembrane system, integral to membrane, membrane; EXPRESSED IN: 13 plant structures; EXPRESSED DURING: 6 growth stages; CONTAINS InterPro DOMAIN/s: MtN3/saliva-related transmembrane protein, conserved region (InterPro:IPR018169), RAG1-activating protein 1 homologue (Inter…
	Solyc11g062100	0.321566	0.000256801	Copper-transporting ATPase (AHRD V1 ***- C1H876_PARBA)%3B contains Interpro domain(s) IPR001757 ATPase%2C P-type%2C K/Mg/Cd/Cu/Zn/Na/Ca/Na/H-transporter	AT1G63440.1	heavy metal atpase 5	The Arabidopsis P-type ATPase HMA5 is involved in Cu detoxification. hma5 mutant plants exhibit Cu hypersensitivity, which is especially dramatic in roots where HMA5 is mostly expressed.	heavy metal atpase 5 (HMA5); FUNCTIONS IN: ATPase activity, coupled to transmembrane movement of ions, phosphorylative mechanism; INVOLVED IN: detoxification of copper ion, response to copper ion; LOCATED IN: integral to membrane, membrane; EXPRESSED IN: 8 plant structures; EXPRESSED DURING: L mature pollen stage, M germinated pollen stage, 4 anthesis, petal differentiation and expansion stage; C…
	Solyc09g009800	0.326315	0.0111653	Transcription factor (Fragment) (AHRD V1 *-*- B5BRE0_ARATH)%3B contains Interpro domain(s) IPR007309 B-block binding subunit of TFIIIC	AT1G17450.2	B-block binding subunit of TFIIIC	0	B-block binding subunit of TFIIIC; FUNCTIONS IN: molecular_function unknown; CONTAINS InterPro DOMAIN/s: B-block binding subunit of TFIIIC (InterPro:IPR007309); BEST Arabidopsis thaliana protein match is: B-block binding subunit of TFIIIC (TAIR:AT1G59453.1).
	Solyc03g118500	0.326487	0.00346257	Chaperone protein dnaJ (AHRD V1 ***- B6TAJ2_MAIZE)%3B contains Interpro domain(s) IPR003095 Heat shock protein DnaJ	AT3G17830.1	Molecular chaperone Hsp40/DnaJ family protein	0	Molecular chaperone Hsp40/DnaJ family protein; FUNCTIONS IN: unfolded protein binding, heat shock protein binding, ATP binding; INVOLVED IN: protein folding, response to heat; LOCATED IN: chloroplast; EXPRESSED IN: 8 plant structures; EXPRESSED DURING: 4 anthesis, F mature embryo stage, petal differentiation and expansion stage, E expanded cotyledon stage, D bilateral stage; CONTAINS InterPro DOM…
	Solyc01g066740	0.328114	0.00427985	Transducin family protein (Fragment) (AHRD V1 *--- D7L607_ARALY)%3B contains Interpro domain(s) IPR017986 WD40 repeat%2C region	AT3G06880.2	Transducin/WD40 repeat-like superfamily protein	0	Transducin/WD40 repeat-like superfamily protein; FUNCTIONS IN: binding, nucleotide binding; LOCATED IN: cellular_component unknown; CONTAINS InterPro DOMAIN/s: WD40 repeat 2 (InterPro:IPR019782), WD40 repeat, conserved site (InterPro:IPR019775), WD40 repeat (InterPro:IPR001680), WD40 repeat-like-containing domain (InterPro:IPR011046), WD40-repeat-containing domain (InterPro:IPR017986), WD40/YVTN …
	Solyc08g066010	0.330978	0.00579774	Binding protein (AHRD V1 ***- D7M9N9_ARALY)%3B contains Interpro domain(s) IPR011990 Tetratricopeptide-like helical	AT4G32820.2	Tetratricopeptide repeat (TPR)-like superfamily protein	0	Tetratricopeptide repeat (TPR)-like superfamily protein; FUNCTIONS IN: binding; INVOLVED IN: biological_process unknown; LOCATED IN: cellular_component unknown; CONTAINS InterPro DOMAIN/s: Tetratricopeptide-like helical (InterPro:IPR011990), Tetratricopeptide repeat-containing (InterPro:IPR013026); Has 168 Blast hits to 155 proteins in 63 species: Archae - 8; Bacteria - 15; Metazoa - 66; Fungi - …
	Solyc12g014470	0.334768	0.0184017	Protein grpE (AHRD V1 *-*- Q1QRU3_NITHX)%3B contains Interpro domain(s) IPR000740 GrpE nucleotide exchange factor	AT4G26780.1	Co-chaperone GrpE family protein	unknown function	AR192; FUNCTIONS IN: copper ion binding; INVOLVED IN: protein folding, protein import into mitochondrial matrix; LOCATED IN: mitochondrion; EXPRESSED IN: 22 plant structures; EXPRESSED DURING: 13 growth stages; CONTAINS InterPro DOMAIN/s: GrpE nucleotide exchange factor (InterPro:IPR000740), GrpE nucleotide exchange factor, head (InterPro:IPR009012), GrpE nucleotide exchange factor, coiled-coil (…
	Solyc03g006030	0.338128	0.0154383	Receptor like kinase%2C RLK	AT4G20140.1	Leucine-rich repeat transmembrane protein kinase	Encodes GASSHO1 (GSO1), a putative leucine-rich repeat transmembrane-type receptor kinase. GSO1 and a homolog GSO2 (At5g44700) are required for the formation of a normal epidermal surface during embryogenesis.	GASSHO1 (GSO1); FUNCTIONS IN: protein serine/threonine kinase activity, protein kinase activity, ATP binding; INVOLVED IN: protein amino acid phosphorylation, transmembrane receptor protein tyrosine kinase signaling pathway, embryo development, epidermis development; LOCATED IN: endomembrane system; EXPRESSED IN: 13 plant structures; EXPRESSED DURING: 8 growth stages; CONTAINS InterPro DOMAIN/s: …
	Solyc12g088870	0.33829	0.00627505	Unknown Protein (AHRD V1)	-	-	-	-
	Solyc11g013120	0.33835	0.000348999	Protein crcB homolog (AHRD V1 *-*- A4BPZ9_9GAMM)%3B contains Interpro domain(s) IPR003691 Camphor resistance CrcB protein	AT2G41705.1	camphor resistance CrcB family protein	0	camphor resistance CrcB family protein; LOCATED IN: plasma membrane, membrane; EXPRESSED IN: 22 plant structures; EXPRESSED DURING: 13 growth stages; CONTAINS InterPro DOMAIN/s: Camphor resistance CrcB protein (InterPro:IPR003691); Has 1590 Blast hits to 1588 proteins in 699 species: Archae - 22; Bacteria - 1262; Metazoa - 2; Fungi - 87; Plants - 37; Viruses - 0; Other Eukaryotes - 180 (source: N…
	Solyc02g071050	0.345606	0.00139867	Purine permease family protein (AHRD V1 **-* D7MCV2_ARALY)%3B contains Interpro domain(s) IPR004853 Protein of unknown function DUF250	AT4G18220.1	Drug/metabolite transporter superfamily protein	0	Drug/metabolite transporter superfamily protein; CONTAINS InterPro DOMAIN/s: Protein of unknown function DUF250 (InterPro:IPR004853); BEST Arabidopsis thaliana protein match is: purine permease 10 (TAIR:AT4G18210.1); Has 1807 Blast hits to 1807 proteins in 277 species: Archae - 0; Bacteria - 0; Metazoa - 736; Fungi - 347; Plants - 385; Viruses - 0; Other Eukaryotes - 339 (source: NCBI BLink).
	Solyc03g063040	0.345737	0.00222485	Amino acid transporter (AHRD V1 ***- B9HLH9_POPTR)%3B contains Interpro domain(s) IPR013057 Amino acid transporter%2C transmembrane	AT2G39130.1	Transmembrane amino acid transporter family protein	0	Transmembrane amino acid transporter family protein; FUNCTIONS IN: amino acid transmembrane transporter activity; INVOLVED IN: biological_process unknown; LOCATED IN: plasma membrane; EXPRESSED IN: 24 plant structures; EXPRESSED DURING: 15 growth stages; CONTAINS InterPro DOMAIN/s: Amino acid transporter, transmembrane (InterPro:IPR013057); BEST Arabidopsis thaliana protein match is: Transmembran…
	Solyc12g099750	0.345904	0.0234801	Regulator of chromosome condensation family protein (AHRD V1 **-- D7LRE3_ARALY)%3B contains Interpro domain(s) IPR011993 Pleckstrin homology-type	AT5G12350.1	Regulator of chromosome condensation (RCC1) family with FYVE zinc finger domain	0	Regulator of chromosome condensation (RCC1) family with FYVE zinc finger domain; FUNCTIONS IN: chromatin binding, zinc ion binding, Ran GTPase binding; LOCATED IN: plasma membrane; EXPRESSED IN: 22 plant structures; EXPRESSED DURING: 13 growth stages; CONTAINS InterPro DOMAIN/s: Regulator of chromosome condensation, RCC1 (InterPro:IPR000408), Disease resistance/zinc finger/chromosome condensation…
	Solyc08g067920	0.34591	0.00757488	Nucleic acid binding protein (AHRD V1 *--- D7M9R5_ARALY)%3B contains Interpro domain(s) IPR019542 Enhancer of polycomb-like	AT4G32620.2	Enhancer of polycomb-like transcription factor protein	0	Enhancer of polycomb-like transcription factor protein; FUNCTIONS IN: nucleic acid binding; INVOLVED IN: biological_process unknown; LOCATED IN: cellular_component unknown; EXPRESSED IN: 24 plant structures; EXPRESSED DURING: 14 growth stages; CONTAINS InterPro DOMAIN/s: Tudor domain (InterPro:IPR002999), Enhancer of polycomb-like (InterPro:IPR019542); BEST Arabidopsis thaliana protein match is: …
	Solyc05g012440	0.348602	0.029074	Cytochrome c oxidase assembly protein ctaG (AHRD V1 **** B6T5S8_MAIZE)%3B contains Interpro domain(s) IPR007533 Cytochrome c oxidase assembly protein CtaG/Cox11	AT1G02410.1	cytochrome c oxidase assembly protein CtaG / Cox11 family	0	cytochrome c oxidase assembly protein CtaG / Cox11 family; FUNCTIONS IN: copper ion binding; INVOLVED IN: biological_process unknown; EXPRESSED IN: 24 plant structures; EXPRESSED DURING: 15 growth stages; CONTAINS InterPro DOMAIN/s: Cytochrome c oxidase assembly protein CtaG/Cox11 (InterPro:IPR007533); Has 2749 Blast hits to 2749 proteins in 659 species: Archae - 0; Bacteria - 997; Metazoa - 98; …
	Solyc02g014150	0.350044	0.000190616	Photosystem II stability/assembly factor Ycf48-like protein (AHRD V1 **-- B0C6T3_ACAM1)%3B contains Interpro domain(s) IPR016705 Photosystem II stability/assembly factor%2C HCF136	AT5G23120.1	photosystem II stability/assembly factor, chloroplast (HCF136)	encodes a stability and/or assembly factor of photosystem II	HIGH CHLOROPHYLL FLUORESCENCE 136 (HCF136); INVOLVED IN: response to cadmium ion, plastid organization, protein complex assembly; LOCATED IN: in 8 components; EXPRESSED IN: 25 plant structures; EXPRESSED DURING: 14 growth stages; CONTAINS InterPro DOMAIN/s: BNR repeat (InterPro:IPR002860), Photosystem II stability/assembly factor, HCF136 (InterPro:IPR016705), Twin-arginine translocation pathway, …
	Solyc04g071450	0.351388	0.0358586	Unknown Protein (AHRD V1)	-	-	-	-
	Solyc10g007120	0.355482	0.0261603	Genomic DNA chromosome 3 BAC clone F4B12 (AHRD V1 *-*- Q9LIM4_ARATH)	AT3G15110.1	0	0	unknown protein; FUNCTIONS IN: molecular_function unknown; INVOLVED IN: biological_process unknown; LOCATED IN: chloroplast thylakoid membrane; EXPRESSED IN: 20 plant structures; EXPRESSED DURING: 13 growth stages; CONTAINS InterPro DOMAIN/s: Protein of unknown function DUF3082 (InterPro:IPR021434); Has 77 Blast hits to 77 proteins in 38 species: Archae - 0; Bacteria - 37; Metazoa - 0; Fungi - 0;…
	Solyc02g092910	0.355898	0.00336898	Chromatin modification-related protein EAF3 (AHRD V1 **-- B6TDE5_MAIZE)%3B contains Interpro domain(s) IPR017398 Histone H4 acetyltransferase%2C NuA4 complex%2C Eaf3/MRG15 subunit	AT4G37280.1	MRG family protein	0	MRG family protein; FUNCTIONS IN: chromatin binding; INVOLVED IN: chromatin assembly or disassembly; LOCATED IN: chromatin, nucleus; EXPRESSED IN: 25 plant structures; EXPRESSED DURING: 15 growth stages; CONTAINS InterPro DOMAIN/s: Histone H4 acetyltransferase, NuA4 complex, Eaf3/MRG15 subunit (InterPro:IPR017398), MRG (InterPro:IPR008676), Chromo domain (InterPro:IPR000953); BEST Arabidopsis tha…
	Solyc09g037010	0.355904	0.0158432	Phosphatidylinositol 3-kinase tor2 (AHRD V1 *-*- C5JWY0_AJEDS)	AT1G50030.1	target of rapamycin	Related to TOR proteins from yeast and mammals, regulators of cell growth in response to nutrient availability. TOR proteins belong to the family of phosphatidylinositol 3-kinase and are targets of the antiproliferative drug rapamycin. AtTOR binds the yeast FKBP12 protein in the presence of Rapamycin, is involved in embryogenesis and is expressed in embryos, endosperm and meristems.	target of rapamycin (TOR); FUNCTIONS IN: protein binding, 1-phosphatidylinositol-3-kinase activity; INVOLVED IN: embryo development ending in seed dormancy; LOCATED IN: chloroplast; EXPRESSED IN: 28 plant structures; EXPRESSED DURING: 15 growth stages; CONTAINS InterPro DOMAIN/s: Phosphatidylinositol 3-/4-kinase, catalytic (InterPro:IPR000403), Armadillo-like helical (InterPro:IPR011989), FKBP12-…
	Solyc10g051200	0.358086	0.019449	Cytochrome c biogenesis protein family (AHRD V1 ***- D7KE35_ARALY)%3B contains Interpro domain(s) IPR007816 ResB-like	AT1G49380.1	cytochrome c biogenesis protein family	0	cytochrome c biogenesis protein family; FUNCTIONS IN: molecular_function unknown; INVOLVED IN: cytochrome complex assembly; LOCATED IN: chloroplast; EXPRESSED IN: 22 plant structures; EXPRESSED DURING: 13 growth stages; CONTAINS InterPro DOMAIN/s: ResB-like (InterPro:IPR007816); Has 1416 Blast hits to 1414 proteins in 516 species: Archae - 0; Bacteria - 1016; Metazoa - 2; Fungi - 0; Plants - 45; …
	Solyc03g119330	0.361635	7.75244e-05	26S proteasome regulatory subunit (AHRD V1 *--- A7EKH5_SCLS1)%3B contains Interpro domain(s) IPR000555 Mov34/MPN/PAD-1	AT1G48790.1	associated molecule with the SH3 domain of STAM 1	0	associated molecule with the SH3 domain of STAM 1 (AMSH1); CONTAINS InterPro DOMAIN/s: Mov34/MPN/PAD-1 (InterPro:IPR000555); BEST Arabidopsis thaliana protein match is: associated molecule with the SH3 domain of STAM 3 (TAIR:AT4G16144.1); Has 1172 Blast hits to 1019 proteins in 227 species: Archae - 0; Bacteria - 0; Metazoa - 476; Fungi - 293; Plants - 278; Viruses - 0; Other Eukaryotes - 125 (so…
	Solyc12g076330	0.364861	0.00770217	HAT family dimerisation domain containing protein (AHRD V1 ***- Q2QPA8_ORYSJ)%3B contains Interpro domain(s) IPR007021 Protein of unknown function DUF659	AT5G33406.1	hAT dimerisation domain-containing protein / transposase-related	0	hAT dimerisation domain-containing protein / transposase-related; FUNCTIONS IN: protein dimerization activity; INVOLVED IN: biological_process unknown; LOCATED IN: mitochondrion; CONTAINS InterPro DOMAIN/s: HAT dimerisation (InterPro:IPR008906); BEST Arabidopsis thaliana protein match is: hAT transposon superfamily (TAIR:AT4G15020.2); Has 707 Blast hits to 681 proteins in 26 species: Archae - 0; …
	Solyc01g080660	0.368225	0.0475147	Splicing factor arginine/serine-rich 4 (AHRD V1 *--- B6THS7_MAIZE)%3B contains Interpro domain(s) IPR012677 Nucleotide-binding%2C alpha-beta plait	AT5G18810.1	SC35-like splicing factor 28	encodes an SC35-like splicing factor of 28 kD localized to the nuclear specks.	SC35-like splicing factor 28 (SCL28); FUNCTIONS IN: RNA binding, nucleotide binding, nucleic acid binding; INVOLVED IN: nuclear mRNA splicing, via spliceosome; LOCATED IN: nuclear speck, nucleus; EXPRESSED IN: cultured cell; CONTAINS InterPro DOMAIN/s: RNA recognition motif, RNP-1 (InterPro:IPR000504), Nucleotide-binding, alpha-beta plait (InterPro:IPR012677); BEST Arabidopsis thaliana protein ma…
	Solyc03g111090	0.368344	0.0153944	Bromodomain factor (AHRD V1 *--- A7A1S4_YEAS7)%3B contains Interpro domain(s) IPR001487 Bromodomain	AT5G63320.1	nuclear protein X1	Encodes NPX1 (Nuclear Protein X1), a nuclear factor regulating abscisic acid responses.	nuclear protein X1 (NPX1); CONTAINS InterPro DOMAIN/s: Bromodomain (InterPro:IPR001487); BEST Arabidopsis thaliana protein match is: bromodomain and extraterminal domain protein 9 (TAIR:AT5G14270.1); Has 56532 Blast hits to 31648 proteins in 1460 species: Archae - 252; Bacteria - 12487; Metazoa - 21575; Fungi - 5023; Plants - 2623; Viruses - 288; Other Eukaryotes - 14284 (source: NCBI BLink).
	Solyc03g096220	0.368463	0.0327571	tRNA-splicing endonuclease subunit Sen54 (AHRD V1 ***- SEN54_MOUSE)	AT3G57360.1	0	0	unknown protein; BEST Arabidopsis thaliana protein match is: unknown protein (TAIR:AT3G02370.2); Has 122 Blast hits to 122 proteins in 54 species: Archae - 0; Bacteria - 0; Metazoa - 74; Fungi - 4; Plants - 41; Viruses - 0; Other Eukaryotes - 3 (source: NCBI BLink).
	Solyc08g083080	0.368655	0.0466711	Embryogenesis-associated protein EMB8 (AHRD V1 *-*- EMB8_PICGL)	AT3G50790.1	esterase/lipase/thioesterase family protein	0	esterase/lipase/thioesterase family protein; FUNCTIONS IN: hydrolase activity, carboxylesterase activity; INVOLVED IN: embryo development ending in seed dormancy; EXPRESSED IN: 23 plant structures; EXPRESSED DURING: 13 growth stages; CONTAINS InterPro DOMAIN/s: Uncharacterised protein family UPF0017, hydrolase-like, conserved site (InterPro:IPR000952), AB-hydrolase YheT, putative (InterPro:IPR012…
	Solyc01g100540	0.369982	0.00161563	PAPA-1-like conserved region family protein expressed (AHRD V1 *-*- Q2QNL8_ORYSJ)%3B contains Interpro domain(s) IPR006880 PAPA-1-like conserved region	AT1G56460.2	HIT zinc finger ;PAPA-1-like conserved region	0	HIT zinc finger ;PAPA-1-like conserved region; LOCATED IN: chloroplast; CONTAINS InterPro DOMAIN/s: Zinc finger, HIT-type (InterPro:IPR007529), PAPA-1-like conserved region (InterPro:IPR006880); BEST Arabidopsis thaliana protein match is: HIT zinc finger ;PAPA-1-like conserved region (TAIR:AT2G47350.1).
	Solyc01g056390	0.371165	0.00406974	Nodulin / glutamate-ammonia ligase-like protein (AHRD V1 ***- Q9SCP3_ARATH)	AT3G53180.1	glutamate-ammonia ligases;catalytics;glutamate-ammonia ligases	0	glutamate-ammonia ligases;catalytics;glutamate-ammonia ligases; FUNCTIONS IN: glutamate-ammonia ligase activity, catalytic activity; INVOLVED IN: nitrogen compound metabolic process, N-terminal protein myristoylation, nitrogen fixation, metabolic process, glutamine biosynthetic process; EXPRESSED IN: 23 plant structures; EXPRESSED DURING: 13 growth stages; CONTAINS InterPro DOMAIN/s: Glutamine sy…
	Solyc01g087390	0.374665	0.0278661	tRNA-dihydrouridine synthase A (AHRD V1 *-*- C6S8V8_NEIML)%3B contains Interpro domain(s) IPR013785 Aldolase-type TIM barrel	AT3G08020.1	PHD finger family protein	0	PHD finger family protein; FUNCTIONS IN: zinc ion binding; EXPRESSED IN: 23 plant structures; EXPRESSED DURING: 13 growth stages; CONTAINS InterPro DOMAIN/s: Zinc finger, PHD-type, conserved site (InterPro:IPR019786), Zinc finger, RING-type (InterPro:IPR001841), Zinc finger, PHD-type (InterPro:IPR001965), Zinc finger, FYVE/PHD-type (InterPro:IPR011011), Zinc finger, PHD-finger (InterPro:IPR019787…
	Solyc01g006180	0.375016	0.00100671	GTP-binding protein-like (AHRD V1 ***- Q69NK1_ORYSJ)	AT4G10620.1	P-loop containing nucleoside triphosphate hydrolases superfamily protein	0	P-loop containing nucleoside triphosphate hydrolases superfamily protein; INVOLVED IN: biological_process unknown; LOCATED IN: chloroplast; EXPRESSED IN: 23 plant structures; EXPRESSED DURING: 13 growth stages; BEST Arabidopsis thaliana protein match is: P-loop containing nucleoside triphosphate hydrolases superfamily protein (TAIR:AT3G57180.1); Has 30201 Blast hits to 17322 proteins in 780 speci…
	Solyc12g095890	0.377592	0.0139692	Poly(A) polymerase (AHRD V1 ***- D7M9N5_ARALY)%3B contains Interpro domain(s) IPR014492 Poly(A) polymerase	AT4G32850.8	nuclear poly(a) polymerase	Encodes a nuclear poly(A) polymerase. Located in the nucleus.	nuclear poly(a) polymerase (nPAP); CONTAINS InterPro DOMAIN/s: Poly(A) polymerase (InterPro:IPR014492), Nucleotidyltransferase, class I, C-terminal-like (InterPro:IPR011068), Poly(A) polymerase, central domain (InterPro:IPR007012), Nucleotidyl transferase domain (InterPro:IPR002934), Poly(A) polymerase, RNA-binding domain (InterPro:IPR007010); Has 35333 Blast hits to 34131 proteins in 2444 specie…
	Solyc04g076900	0.377728	0.0225706	Unknown Protein (AHRD V1)%3B contains Interpro domain(s) IPR016024 Armadillo-type fold	AT1G27590.1	0	0	CONTAINS InterPro DOMAIN/s: Protein of unknown function DUF3453 (InterPro:IPR021850); BEST Arabidopsis thaliana protein match is: phosphatidylinositol 3- and 4-kinase family protein (TAIR:AT1G27570.1); Has 109 Blast hits to 109 proteins in 38 species: Archae - 0; Bacteria - 0; Metazoa - 65; Fungi - 4; Plants - 38; Viruses - 0; Other Eukaryotes - 2 (source: NCBI BLink).
	Solyc02g031920	0.380619	0.00305397	Pathogen-related protein related (AHRD V1 ***- Q2HSD5_MEDTR)	AT1G78780.2	pathogenesis-related family protein	0	pathogenesis-related family protein; Has 201 Blast hits to 200 proteins in 70 species: Archae - 0; Bacteria - 51; Metazoa - 15; Fungi - 40; Plants - 93; Viruses - 0; Other Eukaryotes - 2 (source: NCBI BLink).
	Solyc10g054110	0.384427	0.00120512	MATE efflux family protein (AHRD V1 **-- D7CWB4_TRURR)%3B contains Interpro domain(s) IPR002528 Multi antimicrobial extrusion protein MatE	AT2G21340.1	MATE efflux family protein	0	MATE efflux family protein; FUNCTIONS IN: antiporter activity, drug transmembrane transporter activity; INVOLVED IN: drug transmembrane transport, transmembrane transport; LOCATED IN: chloroplast; EXPRESSED IN: 22 plant structures; EXPRESSED DURING: 13 growth stages; CONTAINS InterPro DOMAIN/s: Multi antimicrobial extrusion protein MatE (InterPro:IPR002528); BEST Arabidopsis thaliana protein matc…
	Solyc09g091660	0.385021	0.0217905	ABC transporter G family member 40 (AHRD V1 ***- AB40G_ARATH)%3B contains Interpro domain(s) IPR013525 ABC-2 type transporter	AT1G15520.1	pleiotropic drug resistance 12	ABC transporter family involved in ABA transport and resistance to lead. Localizes to plasma membrane. Upregulated by lead. Expressed in leaves, flowers, stomata and roots.	pleiotropic drug resistance 12 (PDR12); CONTAINS InterPro DOMAIN/s: ATPase, AAA+ type, core (InterPro:IPR003593), ABC transporter-like (InterPro:IPR003439), Plant PDR ABC transporter associated (InterPro:IPR013581), ABC-2 type transporter (InterPro:IPR013525); BEST Arabidopsis thaliana protein match is: pleiotropic drug resistance 11 (TAIR:AT1G66950.1); Has 377983 Blast hits to 279992 proteins in…
	Solyc11g007850	0.386263	0.0443599	Plastid DNA-binding protein (Fragment) (AHRD V1 ***- Q5DW96_PRUYE)	AT3G52170.1	DNA binding	0	DNA binding; BEST Arabidopsis thaliana protein match is: hydroxyproline-rich glycoprotein family protein (TAIR:AT5G58210.4); Has 240 Blast hits to 221 proteins in 88 species: Archae - 6; Bacteria - 92; Metazoa - 40; Fungi - 6; Plants - 65; Viruses - 0; Other Eukaryotes - 31 (source: NCBI BLink).
	Solyc07g009130	0.387088	0.00270036	Potassium-transporting ATPase B chain (AHRD V1 *-*- ATKB_BACHK)%3B contains Interpro domain(s) IPR006404 ATPase%2C P-type%2C heavy metal-(Cd/Co/Hg/Pb/Zn)-translocating	AT4G30110.1	heavy metal atpase 2	encodes a protein similar to Zn-ATPase, a P1B-type ATPases transport zinc	heavy metal atpase 2 (HMA2); CONTAINS InterPro DOMAIN/s: Heavy metal transport/detoxification protein (InterPro:IPR006121), ATPase, P-type, ATPase-associated domain (InterPro:IPR008250), ATPase, P-type, heavy metal-(Cd/Co/Hg/Pb/Zn)-translocating (InterPro:IPR006404), ATPase, P-type, H+ transporting proton pump (InterPro:IPR000695), Haloacid dehalogenase-like hydrolase (InterPro:IPR005834), ATPase…
	Solyc11g005130	0.387292	0.00645662	Wound-responsive family protein (AHRD V1 **-- D7KK30_ARALY)	AT1G21610.3	wound-responsive family protein	0	wound-responsive family protein; FUNCTIONS IN: molecular_function unknown; INVOLVED IN: response to wounding; LOCATED IN: cellular_component unknown; EXPRESSED IN: 24 plant structures; EXPRESSED DURING: 14 growth stages; BEST Arabidopsis thaliana protein match is: unknown protein (TAIR:AT1G77310.1).
	Solyc04g009940	0.387534	0.0111647	Heat shock protein binding protein (AHRD V1 **-- D7KIU0_ARALY)	AT1G08640.1	Chloroplast J-like domain 1	0	Chloroplast J-like domain 1 (CJD1); LOCATED IN: chloroplast, chloroplast envelope; EXPRESSED IN: 23 plant structures; EXPRESSED DURING: 14 growth stages; Has 82 Blast hits to 80 proteins in 30 species: Archae - 0; Bacteria - 24; Metazoa - 0; Fungi - 0; Plants - 50; Viruses - 0; Other Eukaryotes - 8 (source: NCBI BLink).
	Solyc01g103650	0.387877	0.015689	Hydrolase alpha/beta fold family (AHRD V1 **-- A4VRL9_PSEU5)%3B contains Interpro domain(s) IPR012020 AB-hydrolase YheT%2C putative	AT1G34340.1	alpha/beta-Hydrolases superfamily protein	0	alpha/beta-Hydrolases superfamily protein; CONTAINS InterPro DOMAIN/s: Alpha/beta hydrolase fold-1 (InterPro:IPR000073); BEST Arabidopsis thaliana protein match is: alpha/beta-Hydrolases superfamily protein (TAIR:AT5G49950.1); Has 2391 Blast hits to 2388 proteins in 904 species: Archae - 0; Bacteria - 1410; Metazoa - 329; Fungi - 194; Plants - 136; Viruses - 0; Other Eukaryotes - 322 (source: NCB…
	Solyc04g012080	0.388145	0.0130734	Pentatricopeptide repeat-containing protein (AHRD V1 *-*- D7KGE6_ARALY)	AT4G14050.1	Pentatricopeptide repeat (PPR) superfamily protein	0	Pentatricopeptide repeat (PPR) superfamily protein; INVOLVED IN: biological_process unknown; LOCATED IN: membrane; EXPRESSED IN: leaf; CONTAINS InterPro DOMAIN/s: Pentatricopeptide repeat (InterPro:IPR002885); BEST Arabidopsis thaliana protein match is: pentatricopeptide (PPR) repeat-containing protein (TAIR:AT1G68930.1); Has 30201 Blast hits to 17322 proteins in 780 species: Archae - 12; Bacteri…
	Solyc03g006490	0.390471	0.000650526	Aluminum-induced protein-like (AHRD V1 ***- Q9FG81_ARATH)	AT4G27450.1	Aluminium induced protein with YGL and LRDR motifs	0	Aluminium induced protein with YGL and LRDR motifs; FUNCTIONS IN: molecular_function unknown; INVOLVED IN: biological_process unknown; LOCATED IN: cytosol, nucleus, plasma membrane; EXPRESSED IN: 25 plant structures; EXPRESSED DURING: 14 growth stages; BEST Arabidopsis thaliana protein match is: Aluminium induced protein with YGL and LRDR motifs (TAIR:AT3G15450.1); Has 30201 Blast hits to 17322 p…
	Solyc12g035490	0.393685	0.0253832	Endoplasmic reticulum metallopeptidase (AHRD V1 **-- B6K5X8_SCHJY)%3B contains Interpro domain(s) IPR007484 Peptidase M28	AT1G67420.2	Zn-dependent exopeptidases superfamily protein	0	Zn-dependent exopeptidases superfamily protein; FUNCTIONS IN: peptidase activity; INVOLVED IN: proteolysis; EXPRESSED IN: 18 plant structures; EXPRESSED DURING: 7 growth stages; CONTAINS InterPro DOMAIN/s: Peptidase M28 (InterPro:IPR007484); BEST Arabidopsis thaliana protein match is: Zn-dependent exopeptidases superfamily protein (TAIR:AT5G20660.1).
	Solyc12g055940	0.393688	0.0433451	Unknown Protein (AHRD V1)	AT1G64430.1	Pentatricopeptide repeat (PPR) superfamily protein	0	Pentatricopeptide repeat (PPR) superfamily protein; CONTAINS InterPro DOMAIN/s: Pentatricopeptide repeat (InterPro:IPR002885); Has 41 Blast hits to 39 proteins in 13 species: Archae - 0; Bacteria - 0; Metazoa - 1; Fungi - 0; Plants - 39; Viruses - 0; Other Eukaryotes - 1 (source: NCBI BLink).
	Solyc05g009240	0.393703	0.0384118	Os05g0264200 protein (Fragment) (AHRD V1 *-*- Q0DJL6_ORYSJ)%3B contains Interpro domain(s) IPR006927 Protein of unknown function DUF639	AT2G21720.1	Plant protein of unknown function (DUF639)	0	Plant protein of unknown function (DUF639); CONTAINS InterPro DOMAIN/s: Protein of unknown function DUF639 (InterPro:IPR006927); BEST Arabidopsis thaliana protein match is: Plant protein of unknown function (DUF639) (TAIR:AT5G23390.1); Has 146 Blast hits to 143 proteins in 14 species: Archae - 0; Bacteria - 4; Metazoa - 0; Fungi - 0; Plants - 142; Viruses - 0; Other Eukaryotes - 0 (source: NCBI B…
	Solyc01g109710	0.395909	0.00865558	Universal stress protein (AHRD V1 **-- B6SNQ1_MAIZE)%3B contains Interpro domain(s) IPR006016 UspA	AT2G21620.2	Adenine nucleotide alpha hydrolases-like superfamily protein	Encodes gene that is induced in response to dessication; mRNA expression is seen 10 and 24 hrs after start of dessication treatment.	RD2; FUNCTIONS IN: molecular_function unknown; INVOLVED IN: response to desiccation, response to stress; LOCATED IN: cellular_component unknown; EXPRESSED IN: 24 plant structures; EXPRESSED DURING: 14 growth stages; CONTAINS InterPro DOMAIN/s: UspA (InterPro:IPR006016), Rossmann-like alpha/beta/alpha sandwich fold (InterPro:IPR014729); BEST Arabidopsis thaliana protein match is: Adenine nucleotid…
	Solyc01g090420	0.396242	0.0176381	Armadillo/beta-catenin repeat family protein (AHRD V1 **-- D7LBT5_ARALY)%3B contains Interpro domain(s) IPR011989 Armadillo-like helical	AT2G44900.1	ARABIDILLO-1	ARABIDILLO-1 and its homolog, ARABIDILLO -2, are unique among Arabidopsis Arm-repeat proteins in having an F-box motif and fall into a phylogenetically distinct subgroup from other plant Arm-repeat proteins Similar to arm repeat protein in rice and armadillo/beta-catenin repeat family protein / F-box family protein in Dictyostelium. ARABIDILLO-1 promote lateral root development. Mutant plants for…	ARABIDILLO-1 (ARABIDILLO-1); FUNCTIONS IN: ubiquitin-protein ligase activity, binding; INVOLVED IN: lateral root development; LOCATED IN: nucleus; EXPRESSED IN: 26 plant structures; EXPRESSED DURING: 15 growth stages; CONTAINS InterPro DOMAIN/s: F-box domain, cyclin-like (InterPro:IPR001810), Armadillo-like helical (InterPro:IPR011989), Armadillo (InterPro:IPR000225), Armadillo-type fold (InterPr…
	Solyc04g081030	0.396428	0.000631156	Protein LTV1 homolog (AHRD V1 ***- LTV1_MOUSE)%3B contains Interpro domain(s) IPR007307 Low temperature viability protein	AT3G49990.1	0	0	unknown protein; Has 1524 Blast hits to 1298 proteins in 225 species: Archae - 9; Bacteria - 84; Metazoa - 474; Fungi - 184; Plants - 98; Viruses - 17; Other Eukaryotes - 658 (source: NCBI BLink).
	Solyc03g098150	0.39647	0.0215368	Kinase family protein (AHRD V1 ***- D7KRI5_ARALY)%3B contains Interpro domain(s) IPR002290 Serine/threonine protein kinase	AT1G73460.1	Protein kinase superfamily protein	0	Protein kinase superfamily protein; FUNCTIONS IN: protein serine/threonine kinase activity, protein kinase activity, kinase activity, ATP binding; INVOLVED IN: protein amino acid phosphorylation; LOCATED IN: cytosol, plasma membrane, cytoplasm; EXPRESSED IN: male gametophyte, cultured cell, pollen tube; EXPRESSED DURING: L mature pollen stage, M germinated pollen stage; CONTAINS InterPro DOMAIN/s…
	Solyc06g068980	0.396938	0.0272735	Serine/threonine-protein kinase B-raf (AHRD V1 *-** BRAF_HUMAN)%3B contains Interpro domain(s) IPR002290 Serine/threonine protein kinase	AT1G73660.1	protein tyrosine kinase family protein	Encodes a protein with similarity to MAPKKKs. May function as a negative regulator of salt tolerance.	protein tyrosine kinase family protein; CONTAINS InterPro DOMAIN/s: Protein kinase, ATP binding site (InterPro:IPR017441), Protein kinase, catalytic domain (InterPro:IPR000719), Serine-threonine/tyrosine-protein kinase (InterPro:IPR001245), Ubiquitin interacting motif (InterPro:IPR003903), Protein kinase-like domain (InterPro:IPR011009), Serine/threonine-protein kinase, active site (InterPro:IPR0…
	Solyc05g010050	0.397374	0.00181206	Alpha/beta hydrolase fold-3 (AHRD V1 *--- Q1BFL1_MYCSS)%3B contains Interpro domain(s) IPR002018 Carboxylesterase%2C type B	AT1G26120.1	alpha/beta-Hydrolases superfamily protein	0	Isoprenylcysteine methylesterase-like 1 (ICME-LIKE1); FUNCTIONS IN: hydrolase activity; INVOLVED IN: metabolic process; LOCATED IN: cellular_component unknown; CONTAINS InterPro DOMAIN/s: Carboxylesterase, type B (InterPro:IPR002018), Alpha/beta hydrolase fold-3 (InterPro:IPR013094); BEST Arabidopsis thaliana protein match is: prenylcysteine methylesterase (TAIR:AT5G15860.1); Has 9242 Blast hits …
	Solyc04g080340	0.39823	0.00105384	Wyosine base formation domain protein (AHRD V1 *--- D3TCK2_ACIB4)%3B contains Interpro domain(s) IPR013917 Wyosine base formation	AT1G75200.1	flavodoxin family protein / radical SAM domain-containing protein	0	flavodoxin family protein / radical SAM domain-containing protein; FUNCTIONS IN: iron-sulfur cluster binding, oxidoreductase activity, FMN binding, catalytic activity; EXPRESSED IN: 18 plant structures; EXPRESSED DURING: 7 growth stages; CONTAINS InterPro DOMAIN/s: Flavodoxin/nitric oxide synthase (InterPro:IPR008254), Radical SAM (InterPro:IPR007197), Wyosine base formation (InterPro:IPR013917);…
	Solyc12g077440	0.398427	0.0113588	Unknown Protein (AHRD V1)	AT1G30970.1	zinc finger (C2H2 type) family protein	Encodes SUF4 (SUPPRESSOR of FRI 4), a putative zinc-finger-containing transcription factor that is required for delayed flowering in winter-annual Arabidopsis. suf4 mutations strongly suppress the late-flowering phenotype of FRI (FRIGIDA) mutants. suf4 mutants also show reduced H3K4 trimethylation at FLC (FLOWERING LOCUS C), a floral inhibitor. SUF4 may act to specifically recruit a putative hist…	suppressor of FRIGIDA4 (SUF4); CONTAINS InterPro DOMAIN/s: Zinc finger, C2H2-like (InterPro:IPR015880), Zinc finger, BED-type predicted (InterPro:IPR003656), Zinc finger, C2H2-type (InterPro:IPR007087); Has 21249 Blast hits to 14717 proteins in 989 species: Archae - 33; Bacteria - 3114; Metazoa - 8587; Fungi - 3278; Plants - 3255; Viruses - 686; Other Eukaryotes - 2296 (source: NCBI BLink).
	Solyc01g096950	0.399727	0.0239381	Retinoblastoma-binding protein-like (AHRD V1 **-* Q9LJC6_ARATH)%3B contains Interpro domain(s) IPR017986 WD40 repeat%2C region	AT3G21060.1	Transducin/WD40 repeat-like superfamily protein	0	Transducin/WD40 repeat-like superfamily protein; CONTAINS InterPro DOMAIN/s: WD40 repeat-like-containing domain (InterPro:IPR011046), WD40 repeat 2 (InterPro:IPR019782), WD40 repeat, conserved site (InterPro:IPR019775), WD40-repeat-containing domain (InterPro:IPR017986), WD40 repeat (InterPro:IPR001680), WD40/YVTN repeat-like-containing domain (InterPro:IPR015943), WD40 repeat, subgroup (InterPro…
	Solyc02g068080	0.401186	0.029839	Voltage-gated chloride channel (AHRD V1 **** Q96325_ARATH)%3B contains Interpro domain(s) IPR002251 Chloride channel plant CLC	AT3G27170.1	chloride channel B	member of Anion channel protein family	chloride channel B (CLC-B); FUNCTIONS IN: nitrate:hydrogen symporter activity, anion channel activity, voltage-gated chloride channel activity; INVOLVED IN: chloride transport, transmembrane transport; LOCATED IN: plant-type vacuole membrane, intracellular; EXPRESSED IN: 13 plant structures; EXPRESSED DURING: 8 growth stages; CONTAINS InterPro DOMAIN/s: Chloride channel, core (InterPro:IPR014743)…
	Solyc03g112560	0.402946	0.00284169	Pentatricopeptide repeat-containing protein (AHRD V1 ***- D7M6Q4_ARALY)%3B contains Interpro domain(s) IPR002885 Pentatricopeptide repeat	AT1G80550.1	Pentatricopeptide repeat (PPR) superfamily protein	0	Pentatricopeptide repeat (PPR) superfamily protein; INVOLVED IN: biological_process unknown; LOCATED IN: mitochondrion; EXPRESSED IN: 24 plant structures; EXPRESSED DURING: 15 growth stages; CONTAINS InterPro DOMAIN/s: Pentatricopeptide repeat (InterPro:IPR002885); BEST Arabidopsis thaliana protein match is: Tetratricopeptide repeat (TPR)-like superfamily protein (TAIR:AT5G15010.1); Has 29244 Bla…
	Solyc02g081960	0.405398	0.000406995	Splicing factor (AHRD V1 *-*- Q5CJR5_CRYHO)%3B contains Interpro domain(s) IPR000061 SWAP/Surp	AT1G14650.1	SWAP (Suppressor-of-White-APricot)/surp domain-containing protein / ubiquitin family protein	0	SWAP (Suppressor-of-White-APricot)/surp domain-containing protein / ubiquitin family protein; FUNCTIONS IN: RNA binding; INVOLVED IN: RNA processing; EXPRESSED IN: 24 plant structures; EXPRESSED DURING: 14 growth stages; CONTAINS InterPro DOMAIN/s: SWAP/Surp (InterPro:IPR000061), Ubiquitin (InterPro:IPR000626), Pre-mRNA splicing factor PRP21 like protein (InterPro:IPR022030), Ubiquitin supergroup…
	Solyc04g049490	0.406064	0.0208553	Vacuolar protein sorting-associated protein 53 (AHRD V1 **-- D0NTZ4_PHYIN)%3B contains Interpro domain(s) IPR007234 Vps53-like%2C N-terminal	AT1G50500.2	Membrane trafficking VPS53 family protein	encodes a member of VPS53 family protein involved in the retrograde trafficking of vesicles to the late Golgi. Mutants in this gene are more sensitive to heat and osmotic stress.	HEAT-INTOLERANT 1 (HIT1); CONTAINS InterPro DOMAIN/s: Vps53-like, N-terminal (InterPro:IPR007234); BEST Arabidopsis thaliana protein match is: Membrane trafficking VPS53 family protein (TAIR:AT1G50970.1).
	Solyc01g099220	0.407239	0.0335509	DNA polymerase (AHRD V1 *-*- B9RF68_RICCO)%3B contains Interpro domain(s) IPR006172 DNA-directed DNA polymerase%2C family B	AT1G67500.2	recovery protein 3	Encodes the catalytic subunit of DNA polymerase zeta.Mutants are sensitive to UV-B radiation. Gene is involved in damage-tolerance mechanisms through translesion synthesis(TLS).	recovery protein 3 (REV3); CONTAINS InterPro DOMAIN/s: DNA polymerase, family B (InterPro:IPR022762), DNA-directed DNA polymerase, family B, exonuclease domain (InterPro:IPR006133), Polynucleotidyl transferase, ribonuclease H fold (InterPro:IPR012337), DNA-directed DNA polymerase, family B, conserved site (InterPro:IPR017964), DNA-directed DNA polymerase, family B (InterPro:IPR006172), DNA-direct…
	Solyc08g041780	0.408447	0.032241	Neurochondrin family protein (AHRD V1 ***- D7MAS5_ARALY)%3B contains Interpro domain(s) IPR008709 Neurochondrin	AT4G32050.1	neurochondrin family protein	0	neurochondrin family protein; FUNCTIONS IN: binding; INVOLVED IN: biological_process unknown; LOCATED IN: cellular_component unknown; EXPRESSED IN: 18 plant structures; EXPRESSED DURING: 9 growth stages; CONTAINS InterPro DOMAIN/s: Armadillo-type fold (InterPro:IPR016024), Neurochondrin (InterPro:IPR008709); Has 174 Blast hits to 168 proteins in 66 species: Archae - 0; Bacteria - 0; Metazoa - 110…
	Solyc04g009560	0.410356	0.000749315	TBC1 domain family member 8B (AHRD V1 *--- B9A6K5_HUMAN)%3B contains Interpro domain(s) IPR000195 RabGAP/TBC	AT3G55020.1	Ypt/Rab-GAP domain of gyp1p superfamily protein	0	Ypt/Rab-GAP domain of gyp1p superfamily protein; FUNCTIONS IN: RAB GTPase activator activity; INVOLVED IN: regulation of Rab GTPase activity; LOCATED IN: cytosol; EXPRESSED IN: 25 plant structures; EXPRESSED DURING: 13 growth stages; CONTAINS InterPro DOMAIN/s: RabGAP/TBC (InterPro:IPR000195); BEST Arabidopsis thaliana protein match is: Ypt/Rab-GAP domain of gyp1p superfamily protein (TAIR:AT2G39…
	Solyc10g080040	0.410362	0.0379918	Ribonuclease 3 (AHRD V1 *-*- C3BNS5_9BACI)%3B contains Interpro domain(s) IPR000999 Ribonuclease III	AT4G37510.1	Ribonuclease III family protein	0	Ribonuclease III family protein; FUNCTIONS IN: RNA binding, ribonuclease III activity; INVOLVED IN: RNA processing; LOCATED IN: chloroplast; EXPRESSED IN: 22 plant structures; EXPRESSED DURING: 13 growth stages; CONTAINS InterPro DOMAIN/s: Ribonuclease III (InterPro:IPR000999); BEST Arabidopsis thaliana protein match is: unknown protein (TAIR:AT2G48121.2); Has 794 Blast hits to 789 proteins in 31…
[truncated: 816 more rows]

## Sheet: Supplemental Table 7A
Supplemental Table 7A: Overrepresented GO terms in all three categories (P: biological process; F: molecular function; C: cellular component) of up-regulated genes in LCYb-overexpressing fruits at MG.
[truncated: 4 more rows]

[truncated: 16 more sheets: Supplemental Table 7B, Supplemental Table 8A, Supplemental Table 8B, Supplemental Table 9A, Supplemental Table 9B, Supplemental Table 10A, Supplemental Table 10B, Supplemental Table 11A, Supplemental Table 11B, Supplemental Table 12, Supplemental Table 13, Supplemental Table 14, Supplemental Table 15, Supplemental Table 16, Supplemental Table 17, Supplemental Table 18]
